# Supplementary material for: Health and lifestyle advisors in support of primary care: An evaluation of an innovative pilot service in a region of high health inequality
Source: PLoS One. 2024 Apr 5;19(4):e0298955. doi: 10.1371/journal.pone.0298955 (PMC10997055; doi:10.1371/journal.pone.0298955)
Supplement: S1 Data — (CSV) [file pone.0298955.s002.csv]

PatientID	Age	Sex	AlcoholUnits_First	AlcoholUnits_Last	AlcoholUnits_Difference	Appointments
147094	61yrs	Male	6	5	-1	3
332855	53yrs	Male	34	30	-4	2
721806	31yrs	Male	2	1	-1	4
731744	47yrs	Female	2	2	0	1
1644906	50yrs	Male	0	0	0	2
1727304	50yrs	Male	0	0	0	1
1897660	45yrs	Male	32	16	-16	3
1936006	47yrs	Male	10	10	0	1
1992919	74yrs	Male	0	0	0	1
1992922	69yrs	Male	4	0	-4	4
1993976	83yrs	Female	0	0	0	2
1997339	55yrs	Male	0	0	0	2
2011763	66yrs	Male	36	36	0	1
2012997	61yrs	Male	24	8	-16	3
2013092	81yrs	Male	0	0	0	2
2013097	77yrs	Female	12	4	-8	2
2042010	60yrs	Female	30	20	-10	4
2329961	55yrs	Male	0	0	0	1
2376627	63yrs	Male	14	8	-6	4
2379744	65yrs	Female	0	0	0	1
2385091	63yrs	Male	20	4	-16	3
2387665	69yrs	Male	4.6	6	1.4	2
2396476	74yrs	Female	0	0	0	1
2400096	53yrs	Female	2	2	0	1
2632607	84yrs	Male	2	2	0	1
2671829	74yrs	Male	24	24	0	1
2672135	63yrs	Male	50	45	-5	2
2672310	51yrs	Male	0	0	0	2
2673634	59yrs	Female	0	0	0	1
2680818	60yrs	Male	4	4	0	1
2726401	46yrs	Male	0	0	0	2
2797751	48yrs	Female	0	0	0	1
2798490	81yrs	Female	0	2	2	1
2799785	45yrs	Male	4	0	-4	2
2831730	63yrs	Female	0	0	0	2
2833216	67yrs	Female	2	1	-1	3
2871771	52yrs	Female	0	0	0	2
2933872	51yrs	Female	0	0	0	1
3210451	76yrs	Male	0	0	0	2
3246375	71yrs	Male	24	24	0	2
3268578	75yrs	Female	1	1	0	1
3273196	69yrs	Female	2	2	0	1
3275535	73yrs	Male	10	10	0	1
3275737	52yrs	Male	0	0	0	3
3276645	64yrs	Male	0	0	0	1
3276738	74yrs	Female	3	3	0	1
3281946	80yrs	Female	0	0	0	1
3285357	73yrs	Male	0	0	0	2
3289028	45yrs	Male	0	0	0	1
3427630	62yrs	Female	0	0	0	1
3429516	25yrs	Female	0	0	0	2
3429815	46yrs	Female	0	0	0	1
3431218	37yrs	Male	0	0	0	1
3433099	52yrs	Male	42	42	0	1
3434266	73yrs	Female	12	12	0	1
3478880	58yrs	Female	0	0	0	1
3522435	68yrs	Male	0	0	0	1
3523344	70yrs	Male	0	0	0	1
3612060	67yrs	Female	0	0	0	2
3612274	55yrs	Female	0	0	0	2
3646739	90yrs	Male	0	0	0	5
3647534	50yrs	Female	0	0	0	1
3686456	44yrs	Female	0	0	0	1
3702624	53yrs	Female	0	0	0	1
3702638	61yrs	Male	2	2	0	1
3712254	55yrs	Female	0	0	0	1
3713623	67yrs	Female	0	2	2	3
3713718	67yrs	Male	0	0	0	1
3719902	62yrs	Female	0	0	0	3
3720476	52yrs	Male	0	0	0	4
3720497	59yrs	Male	6	6	0	1
3720717	40yrs	Male	0	0	0	1
3720811	67yrs	Male	0	0	0	3
3720939	42yrs	Male	8	8	0	1
3721127	43yrs	Male	175	25	-150	2
3721186	66yrs	Male	90	70	-20	2
3721320	59yrs	Male	8	8	0	1
3721338	65yrs	Male	0	0	0	1
3721664	53yrs	Female	0	0	0	1
3721759	68yrs	Female	0	0	0	3
3721884	47yrs	Male	0	0	0	1
3722374	42yrs	Female	0	0	0	1
3844190	51yrs	Male	0	0	0	2
3844585	56yrs	Male	2	2	0	1
3845921	45yrs	Male	0	0	0	1
3845949	45yrs	Male	0	0	0	3
3845982	57yrs	Female	1	0	-1	2
3917912	32yrs	Female	0	0	0	4
3919380	65yrs	Male	2	2	0	1
4036269	57yrs	Male	37	30	-7	2
4064461	57yrs	Female	4	4	0	1
4079477	72yrs	Female	0	0	0	1
4079625	42yrs	Male	0	0	0	2
4148751	57yrs	Male	0	0	0	2
4150116	57yrs	Male	0	0	0	3
4154637	74yrs	Female	20	12	-8	4
4155156	82yrs	Male	0	0	0	1
4203653	65yrs	Female	4	4	0	1
4348595	44yrs	Male	0	0	0	2
4371013	63yrs	Male	0	0	0	1
4537921	43yrs	Female	8	8	0	1
4542398	64yrs	Male	14	8	-6	5
4697086	75yrs	Male	14	12	-2	4
4830983	49yrs	Female	0	0	0	1
5013176	80yrs	Male	0	0	0	2
5304174	46yrs	Male	0	0	0	1
5448632	61yrs	Male	0	0	0	4
5572717	35yrs	Male	2	2	0	1
5977336	40yrs	Male	0	0	0	1
6640415	79yrs	Female	2	2	0	2
6679984	34yrs	Female	0	0	0	1
6683802	30yrs	Male	0	0	0	1
6759197	27yrs	Male	2	0	-2	2
7276587	76yrs	Male	14	6	-8	2
7283596	57yrs	Male	0	0	0	1
7456943	75yrs	Female	0	0	0	1
7461102	56yrs	Male	0	0	0	3
7667115	51yrs	Female	0	0	0	3
7667122	62yrs	Female	10	10	0	1
7894106	52yrs	Male	6	6	0	2
7994981	56yrs	Male	3	3	0	1
8142918	72yrs	Female	3	3	0	1
8308226	40yrs	Male	2	2	0	1
8523736	77yrs	Male	0	0	0	1
8524072	58yrs	Male	5	5	0	1
8526356	27yrs	Male	1	0	-1	3
8528049	42yrs	Male	12	30	18	2
8532647	39yrs	Female	0	0	0	1
8533338	50yrs	Female	0	0	0	1
8533498	48yrs	Female	0	0	0	1
8535029	30yrs	Female	0	0	0	1
8535168	56yrs	Female	0	0	0	4
8535909	24yrs	Male	8	0	-8	2
8540306	52yrs	Female	0	0	0	1
8540432	64yrs	Female	16	16	0	1
8540445	86yrs	Female	0	0	0	2
8540447	70yrs	Female	1	0	-1	2
8540464	69yrs	Female	0	0	0	1
8540492	80yrs	Female	12	4	-8	2
8540529	63yrs	Female	0	0	0	1
8540539	66yrs	Female	8	10	2	2
8540579	63yrs	Female	0	0	0	1
8540719	53yrs	Female	12	12	0	1
8540753	59yrs	Female	20	20	0	1
8540929	73yrs	Female	12	12	0	1
8540945	85yrs	Female	0	0	0	1
8540950	68yrs	Female	3	3	0	1
8541030	66yrs	Female	0	0	0	2
8541159	59yrs	Female	0	0	0	1
8541167	56yrs	Female	2	1	-1	3
8541201	95yrs	Female	0	0	0	1
8541216	55yrs	Female	2	0	-2	3
8541220	73yrs	Female	0	0	0	1
8541267	54yrs	Female	1	0	-1	2
8541268	69yrs	Female	0	7	7	2
8541316	86yrs	Male	0	0	0	4
8541389	51yrs	Female	0	0	0	2
8541701	88yrs	Male	0	0	0	1
8541752	63yrs	Male	0	0	0	1
8542059	72yrs	Male	35	35	0	2
8542112	28yrs	Female	0	0	0	1
8542130	58yrs	Male	14	14	0	2
8542555	55yrs	Female	0	0	0	1
8542568	77yrs	Female	0	0	0	2
8542603	72yrs	Female	0	0	0	3
8542643	70yrs	Female	0	0	0	1
8542742	79yrs	Female	0	0	0	1
8542791	84yrs	Female	0	0	0	1
8542793	69yrs	Female	60	60	0	3
8542797	54yrs	Female	1	0	-1	3
8542800	50yrs	Female	7	3	-4	2
8542838	64yrs	Female	0	0	0	1
8542856	75yrs	Female	0	0	0	1
8542875	63yrs	Female	4	4	0	3
8542895	84yrs	Female	0	0	0	1
8542900	59yrs	Female	1	1	0	2
8542943	66yrs	Female	0	0	0	1
8542961	92yrs	Female	2	2	0	2
8543106	49yrs	Female	0	0	0	3
8543119	73yrs	Female	0	0	0	10
8543140	62yrs	Female	0	0	0	3
8543163	71yrs	Female	0	0	0	3
8543305	54yrs	Female	0	0	0	3
8543306	57yrs	Male	0	0	0	3
8543308	48yrs	Male	0	0	0	3
8543354	61yrs	Male	2	0	-2	2
8543392	52yrs	Male	2	2	0	2
8543639	57yrs	Male	0	0	0	2
8543811	49yrs	Female	0	0	0	1
8544295	45yrs	Female	0	0	0	2
8545214	58yrs	Male	20	20	0	1
8545333	83yrs	Male	0	0	0	4
8545348	76yrs	Male	6	24	18	3
8545388	59yrs	Male	0	0	0	4
8545453	71yrs	Male	0	0	0	1
8545569	47yrs	Male	25	20	-5	4
8545590	92yrs	Male	0	0	0	1
8545594	60yrs	Male	0	0	0	3
8545643	63yrs	Male	0	0	0	2
8545731	65yrs	Male	0	2	2	3
8545765	62yrs	Male	8	4	-4	2
8545801	58yrs	Male	14	20	6	5
8545818	86yrs	Male	6	4	-2	4
8545849	58yrs	Male	6	5	-1	3
8545884	78yrs	Male	0	2	2	4
8546016	55yrs	Male	2	2	0	1
8546307	64yrs	Male	8	12	4	4
8546335	61yrs	Male	30	36	6	3
8546359	76yrs	Male	0	0	0	4
8546363	73yrs	Male	2	0	-2	3
8546376	75yrs	Male	29	28	-1	3
8546560	34yrs	Male	10	10	0	1
8546598	76yrs	Male	14	14	0	2
8546724	85yrs	Male	0	0	0	1
8546765	69yrs	Male	12	6	-6	3
8546840	93yrs	Male	0	0	0	1
8546913	61yrs	Male	0	1	1	4
8546938	72yrs	Male	0	0	0	2
8546947	53yrs	Male	56	16	-40	2
8546984	69yrs	Male	4	2	-2	2
8547015	63yrs	Male	4	4	0	4
8547116	76yrs	Male	2	3	1	2
8547127	55yrs	Male	1	0	-1	4
8547269	58yrs	Male	0	0	0	1
8547330	75yrs	Male	5	50	45	3
8547335	77yrs	Male	10	15	5	5
8547417	59yrs	Male	20	20	0	1
8547470	42yrs	Male	5	0	-5	4
8547504	53yrs	Male	0	0	0	3
8547645	55yrs	Male	0	0	0	1
8547686	73yrs	Female	6	6	0	5
8547694	72yrs	Female	0	0	0	1
8547698	75yrs	Female	0	0	0	2
8547738	67yrs	Female	0	0	0	1
8547741	69yrs	Female	11	11	0	2
8547743	76yrs	Female	0	0	0	3
8547762	61yrs	Female	0	0	0	3
8547770	76yrs	Female	0	0	0	2
8547772	42yrs	Female	0	0	0	1
8547837	78yrs	Female	0	0	0	4
8547913	50yrs	Female	0	0	0	3
8547932	64yrs	Female	0	0	0	1
8547954	65yrs	Male	0	0	0	1
8548019	62yrs	Male	0	0	0	1
8548129	55yrs	Female	0	18	18	5
8548138	58yrs	Female	8	8	0	3
8548149	67yrs	Male	0	0	0	5
8548248	65yrs	Female	0	0	0	3
8548287	61yrs	Female	4	4	0	1
8548291	76yrs	Female	6	6	0	4
8548298	61yrs	Female	0	0	0	1
8548323	53yrs	Female	0	0	0	2
8548352	77yrs	Female	12	12	0	1
8548392	75yrs	Female	0	0	0	2
8548426	72yrs	Female	0	0	0	4
8584984	62yrs	Male	6	6	0	1
8996427	54yrs	Male	0	0	0	2
8999408	63yrs	Female	0	0	0	1
9005189	36yrs	Female	0	0	0	1
9006942	72yrs	Male	0	0	0	1
9025019	65yrs	Female	2	2	0	1
9027457	45yrs	Male	0	2	2	2
9136627	79yrs	Female	14	28	14	2
9173724	62yrs	Male	0	0	0	2
9187066	50yrs	Female	0	0	0	1
9194870	67yrs	Female	0	0	0	1
9399047	86yrs	Female	0	0	0	2
9409659	52yrs	Male	1	1	0	1
9411926	44yrs	Female	0	0	0	1
9417824	60yrs	Male	24	24	0	1
9418595	74yrs	Female	6	6	0	1
9419966	51yrs	Female	0	0	0	2
9419968	58yrs	Male	4	4	0	1
9420068	51yrs	Female	0	0	0	1
9420324	26yrs	Female	0	0	0	2
9477262	71yrs	Male	0	0	0	2
9485642	68yrs	Female	0	0	0	2
9655955	36yrs	Male	0	0	0	1
9708826	58yrs	Female	2	2	0	1
9903456	61yrs	Male	0	0	0	2
9918011	59yrs	Male	12	12	0	1
9919827	48yrs	Female	0	0	0	1
10024045	37yrs	Female	0	0	0	3
10121052	68yrs	Male	14	14	0	3
10163447	76yrs	Female	0	0	0	1
10170155	55yrs	Male	0	1	1	2
10184553	50yrs	Male	0	1	1	5
10335695	50yrs	Female	10	10	0	1
10527267	73yrs	Male	1	8	7	2
10537224	46yrs	Female	0	0	0	2
10576215	43yrs	Female	0	0	0	2
10576218	76yrs	Female	2	12	10	6
10576291	64yrs	Female	0	0	0	3
10576495	62yrs	Female	0	0	0	2
10576684	67yrs	Male	4	4	0	2
10576780	77yrs	Male	0	48	48	3
10576783	71yrs	Female	0	0	0	2
10576959	89yrs	Female	0	0	0	2
10576991	60yrs	Male	9	16	7	2
10577126	55yrs	Female	4	4	0	1
10577187	59yrs	Female	0	0	0	1
10577328	74yrs	Female	0	0	0	4
10577698	41yrs	Female	0	2	2	2
10577732	75yrs	Female	10	10	0	1
10578033	70yrs	Male	4	0	-4	3
10578121	72yrs	Female	0	0	0	1
10578129	72yrs	Female	8	5	-3	3
10578494	71yrs	Male	0	0	0	3
10578497	62yrs	Female	1	4	3	3
10578671	76yrs	Female	0	0	0	3
10578679	79yrs	Male	0	0	0	1
10578775	67yrs	Male	6	6	0	1
10578776	76yrs	Female	0	0	0	3
10578935	75yrs	Male	0	4	4	2
10578996	62yrs	Male	0	6	6	2
10617601	70yrs	Male	8	2	-6	2
10617833	72yrs	Female	0	0	0	3
10619837	90yrs	Female	0	0	0	1
10619981	66yrs	Male	30	30	0	4
10621234	27yrs	Female	0	0	0	1
10624127	59yrs	Female	0	0	0	2
10624874	55yrs	Male	1	1	0	1
10628161	82yrs	Male	0	0	0	2
10686251	49yrs	Male	0	0	0	3
10721898	72yrs	Male	2	2	0	1
10851728	59yrs	Male	8	8	0	2
10855550	50yrs	Female	0	0	0	1
10857714	50yrs	Male	0	0	0	1
11039711	62yrs	Male	2	2	0	1
11042816	59yrs	Female	2	2	0	1
11066879	41yrs	Female	0	0	0	2
11141047	77yrs	Female	0	0	0	2
11219063	70yrs	Male	0	0	0	1
11221227	71yrs	Female	0	0	0	3
11221452	53yrs	Male	0	0	0	1
11221798	69yrs	Female	0	0	0	1
11267305	53yrs	Male	2	2	0	1
11292505	68yrs	Female	6	6	0	1
11293415	77yrs	Male	0	0	0	1
11297609	51yrs	Male	2	2	0	1
11375561	58yrs	Male	4	2	-2	4
11392418	54yrs	Male	0	0	0	1
11409433	54yrs	Female	0	0	0	1
11409499	65yrs	Male	8	8	0	3
11599531	69yrs	Male	1	1	0	1
11667049	59yrs	Female	0	0	0	1
11674073	56yrs	Male	0	0	0	1
11741375	25yrs	Female	0	0	0	1
11750220	52yrs	Female	0	0	0	2
11866159	40yrs	Male	7	7	0	1
12099001	61yrs	Male	0	0	0	1
12226770	68yrs	Male	14	126	112	5
12269736	73yrs	Male	8	10	2	2
12396762	66yrs	Male	0	0	0	20
12415054	66yrs	Male	0	0	0	1
12450060	43yrs	Female	0	0	0	1
12895249	47yrs	Female	0	0	0	1
13089026	45yrs	Male	0	0	0	1
13408011	39yrs	Male	0	0	0	2
13466308	43yrs	Male	27	20	-7	3
14097908	73yrs	Male	2	2	0	7
14397088	67yrs	Female	1	1	0	2
14619671	76yrs	Female	0	0	0	2
14932342	44yrs	Male	0	0	0	1
15018805	57yrs	Male	0	0	0	1
15213735	34yrs	Female	0	0	0	1
15215971	51yrs	Female	6	15	9	2
15299826	55yrs	Male	24	24	0	1
15447758	51yrs	Female	1	1	0	1
15684312	48yrs	Female	4	4	0	1
15778410	34yrs	Male	0	0	0	3
16647551	46yrs	Female	0	4	4	2
17470165	49yrs	Male	0	0	0	3
17820531	21yrs	Female	1	1	0	1
17907795	27yrs	Female	0	0	0	1
18017054	69yrs	Male	0	0	0	3
18403255	54yrs	Male	20	0	-20	2
18648179	57yrs	Male	0	0	0	1
19069496	65yrs	Female	0	0	0	2
19979099	59yrs	Male	98	20	-78	2
20142610	43yrs	Female	0	0	0	1
20203189	45yrs	Male	0	0	0	1
20665222	61yrs	Male	8	8	0	1
20995693	63yrs	Male	14	16	2	3
21378368	69yrs	Male	10	12	2	2
21378484	65yrs	Male	20	20	0	1
21397817	73yrs	Male	4	6	2	2
21398065	66yrs	Male	2	2	0	1
21708230	38yrs	Female	0	0	0	2
21777637	63yrs	Male	2	2	0	2
22128978	58yrs	Male	0	0	0	3
22480740	39yrs	Female	0	0	0	1
22577788	76yrs	Male	0	0	0	1
22612845	76yrs	Male	5	10	5	2
22827122	28yrs	Female	2	0	-2	3
22835847	57yrs	Female	4	4	0	1
23571957	62yrs	Female	2	2	0	1
23745516	64yrs	Female	0	0	0	1
23870125	52yrs	Male	2	0	-2	2
24433689	38yrs	Male	0	0	0	1
24576660	46yrs	Female	0	0	0	1
24580537	65yrs	Female	0	0	0	3
25044283	42yrs	Female	0	0	0	1
26578003	33yrs	Female	0	0	0	1
27158069	52yrs	Female	0	0	0	1
27961429	45yrs	Female	0	0	0	2
28267298	61yrs	Male	0	0	0	2
28376630	68yrs	Female	0	0	0	1
28550457	48yrs	Female	0	0	0	2
28571948	33yrs	Female	2	2	0	1
28964220	55yrs	Male	12	12	0	1
29041789	47yrs	Male	21	21	0	2
29178939	29yrs	Male	0	0	0	1
29441972	31yrs	Female	0	0	0	1
29498533	52yrs	Female	2	6	4	2
29728962	44yrs	Female	0	0	0	1
29982963	58yrs	Male	2	2	0	1
30659947	24yrs	Female	3	3	0	1
30966743	26yrs	Female	0	0	0	2
31292397	52yrs	Male	0	0	0	1
31308716	62yrs	Female	0	0	0	3
31891888	37yrs	Female	0	0	0	2
32049403	21yrs	Female	0	0	0	2
32159681	41yrs	Female	0	0	0	1
32161241	62yrs	Male	0	0	0	1
32488874	40yrs	Male	0	0	0	3
32734578	25yrs	Female	0	0	0	1
33285722	61yrs	Male	8	8	0	1
33301818	43yrs	Female	0	0	0	1
33334438	58yrs	Male	0	0	0	3
33336773	72yrs	Female	0	0	0	2
33390975	45yrs	Male	0	0	0	1
33844776	49yrs	Female	0	0	0	1
34384641	57yrs	Female	4	10	6	3
35736264	45yrs	Male	0	0	0	2
36022300	58yrs	Male	4	4	0	2
36581226	44yrs	Female	1	1	0	1
36592066	48yrs	Male	0	0	0	3
36878539	49yrs	Male	0	0	0	1
36961091	42yrs	Female	0	0	0	2
37673752	62yrs	Female	0	0	0	1
37679058	46yrs	Male	0	0	0	2
37840986	42yrs	Male	0	0	0	1
38540293	54yrs	Female	0	0	0	1
38575051	51yrs	Female	0	0	0	1
38974418	68yrs	Male	2	2	0	2
39047486	55yrs	Female	0	0	0	1
39376951	58yrs	Female	0	0	0	2
39503197	68yrs	Male	1	1	0	1
40139085	48yrs	Male	0	0	0	1
40356591	33yrs	Male	0	105	105	3
40469357	39yrs	Female	0	0	0	1
40524507	49yrs	Male	2	2	0	1
40538460	63yrs	Male	98	98	0	1
40544642	74yrs	Male	0	0	0	1
40550216	48yrs	Male	0	0	0	1
40574849	60yrs	Male	14	14	0	1
41135474	58yrs	Male	2	1	-1	2
41136771	54yrs	Male	0	0	0	1
42009237	55yrs	Male	1	0	-1	4
42153101	44yrs	Female	4	4	0	1
42189389	61yrs	Female	0	0	0	1
42252035	41yrs	Male	0	0	0	3
42581828	49yrs	Male	0	0	0	1
42678516	33yrs	Female	2	2	0	1
42852066	42yrs	Male	0	1	1	2
43470901	52yrs	Male	0	0	0	1
43926824	83yrs	Female	0	0	0	1
44427022	56yrs	Male	5	20	15	3
44481819	49yrs	Female	0	0	0	3
44554554	77yrs	Male	1	2	1	3
45167451	54yrs	Male	1	1	0	1
45521092	45yrs	Male	0	0	0	2
45816016	62yrs	Male	2	8	6	3
47353508	43yrs	Male	0	0	0	1
47512631	38yrs	Female	0	2	2	2
47801048	58yrs	Male	0	0	0	3
48286175	71yrs	Female	0	0	0	2
49115084	71yrs	Male	30	10	-20	4
49225206	70yrs	Male	0	0	0	1
49260763	69yrs	Female	4	4	0	1
49986300	66yrs	Female	69	24	-45	2
50030282	44yrs	Male	1	6	5	3
50039992	53yrs	Male	0	0	0	2
51222119	46yrs	Female	0	0	0	1
51396831	63yrs	Female	0	0	0	1
51482668	33yrs	Female	0	0	0	1
52339985	73yrs	Female	0	0	0	3
52562184	66yrs	Female	0	0	0	1
53226079	34yrs	Female	0	0	0	2
54288576	41yrs	Female	0	0	0	2
54305783	34yrs	Male	0	0	0	1
58745113	42yrs	Male	8	8	0	1
58956813	58yrs	Male	0	0	0	1
59460891	74yrs	Male	0	0	0	1
59741346	48yrs	Female	0	0	0	1
60109473	33yrs	Male	0	0	0	2
61296103	37yrs	Male	2	2	0	1
61310388	43yrs	Female	0	0	0	1
61358295	35yrs	Male	0	0	0	1
61552266	49yrs	Male	6	6	0	1
61631384	32yrs	Male	2	2	0	3
61774062	44yrs	Male	2	2	0	1
62477010	46yrs	Female	0	0	0	1
