# Supplementary material for: Health and lifestyle advisors in support of primary care: An evaluation of an innovative pilot service in a region of high health inequality
Source: PLoS One. 2024 Apr 5;19(4):e0298955. doi: 10.1371/journal.pone.0298955 (PMC10997055; doi:10.1371/journal.pone.0298955)
Supplement: S2 Data — (CSV) [file pone.0298955.s003.csv]

Patient ID	Age	Sex	BMI_First	BMI_Last	BMI_Difference	Appointments
8543305	54yrs	Female	32.00	28.81	-3.19	5
17470165	49yrs	Male	29.58	33.83	4.25	5
3431218	37yrs	Male	33.56	32.45	-1.11	5
42990284	37yrs	Male	27.93	25.62	-2.31	6
4348595	44yrs	Male	30.11	29.44	-0.67	2
12303544	39yrs	Female	29.71	29.71	0.00	1
8546984	69yrs	Male	28.63	26.84	-1.79	4
38540293	54yrs	Female	52.58	51.95	-0.63	2
3720485	50yrs	Female	32.62	32.09	-0.53	4
38575051	51yrs	Female	38.49	38.31	-0.18	13
9005189	36yrs	Female	39.84	41.80	1.96	2
1644906	50yrs	Male	32.98	38.92	5.94	2
10541741	53yrs	Male	31.43	31.43	0.00	1
7461102	56yrs	Male	30.52	32.28	1.76	5
2094587	62yrs	Male	34.75	34.74	-0.01	2
61310388	43yrs	Female	28.44	29.12	0.68	3
4371013	63yrs	Male	24.28	24.95	0.67	5
8542856	75yrs	Female	28.48	25.05	-3.43	4
61447856	31yrs	Female	22.31	22.31	0.00	1
147094	61yrs	Male	30.41	30.35	-0.06	3
170207	55yrs	Male	21.71	23.60	1.89	3
332855	53yrs	Male	29.41	29.41	-0.00	1
540189	58yrs	Male	40.57	40.57	-0.00	2
721806	31yrs	Male	34.18	34.88	0.70	2
731744	47yrs	Female	33.87	33.72	-0.15	2
1727304	50yrs	Male	40.91	38.34	-2.56	4
1897660	45yrs	Male	36.17	35.56	-0.61	4
1936006	47yrs	Male	29.91	29.91	-0.00	1
1992647	58yrs	Male	28.21	29.15	0.94	2
1992648	73yrs	Female	27.19	27.19	0.00	1
1992919	74yrs	Male	33.89	27.22	-6.68	4
1992922	69yrs	Male	25.96	25.62	-0.34	4
1993976	83yrs	Female	30.43	27.79	-2.64	5
1997339	55yrs	Male	19.10	19.05	-0.05	4
2012997	61yrs	Male	29.41	30.49	1.08	8
2013092	81yrs	Male	35.71	33.25	-2.46	3
2013097	77yrs	Female	32.47	32.30	-0.17	3
2042010	60yrs	Female	41.79	41.99	0.20	7
2329961	55yrs	Male	23.55	23.73	0.18	2
2376627	63yrs	Male	23.85	22.30	-1.55	4
2379744	65yrs	Female	26.63	24.40	-2.23	2
2385091	63yrs	Male	31.22	31.62	0.40	4
2386579	44yrs	Female	41.98	41.05	-0.93	2
2387665	69yrs	Male	20.42	22.96	2.53	4
2396476	74yrs	Female	30.86	30.00	-0.86	3
2400096	53yrs	Female	52.48	53.75	1.27	5
2480501	52yrs	Male	27.97	27.97	0.00	1
2632469	86yrs	Female	39.20	39.20	0.00	1
2632607	84yrs	Male	28.64	26.54	-2.10	9
2632765	55yrs	Female	45.43	42.83	-2.60	2
2671829	74yrs	Male	27.50	27.80	0.30	2
2672135	63yrs	Male	32.22	32.28	0.07	2
2672310	51yrs	Male	41.05	34.57	-6.48	9
2673634	59yrs	Female	43.87	40.77	-3.10	3
2680818	60yrs	Male	30.19	30.19	0.00	2
2680914	68yrs	Female	28.86	28.86	0.00	1
2682117	17yrs	Female	34.39	34.39	-0.00	1
2724927	48yrs	Male	18.87	18.87	-0.00	1
2726401	46yrs	Male	38.41	35.47	-2.94	11
2797751	48yrs	Female	48.54	48.96	0.42	12
2798490	81yrs	Female	28.13	27.34	-0.78	5
2799785	45yrs	Male	39.16	38.38	-0.78	2
2831730	63yrs	Female	22.13	21.93	-0.20	2
2832096	61yrs	Female	30.93	30.93	-0.00	1
2833216	67yrs	Female	29.82	28.00	-1.82	3
2833724	52yrs	Male	59.52	58.48	-1.04	2
2871771	52yrs	Female	39.64	39.93	0.30	6
2933872	51yrs	Female	47.91	41.82	-6.09	5
3058193	57yrs	Female	53.13	55.86	2.73	4
3194952	49yrs	Female	17.26	16.40	-0.86	6
3210451	76yrs	Male	31.81	32.89	1.08	2
3246375	71yrs	Male	45.57	44.07	-1.50	6
3246733	61yrs	Male	30.00	34.78	4.78	3
3266436	56yrs	Female	53.52	54.01	0.50	7
3268578	75yrs	Female	36.72	36.17	-0.55	6
3273196	69yrs	Female	19.71	17.63	-2.08	3
3275535	73yrs	Male	29.06	29.43	0.37	2
3275737	52yrs	Male	29.03	33.31	4.28	36
3276645	64yrs	Male	38.37	39.31	0.93	5
3276738	74yrs	Female	35.84	34.83	-1.01	2
3281946	80yrs	Female	28.68	27.01	-1.67	2
3283804	76yrs	Male	25.73	25.73	-0.00	1
3285357	73yrs	Male	22.15	21.73	-0.42	3
3288803	57yrs	Male	30.40	28.70	-1.70	2
3289028	45yrs	Male	39.18	39.18	0.00	1
3427630	62yrs	Female	36.98	36.98	-0.00	8
3428014	69yrs	Female	31.58	0.00	-31.58	1
3429516	25yrs	Female	45.99	46.79	0.80	20
3429815	46yrs	Female	41.64	41.64	-0.00	2
3430538	74yrs	Male	25.17	22.63	-2.54	2
3433099	52yrs	Male	44.55	36.71	-7.84	7
3434266	73yrs	Female	23.83	23.83	0.00	1
3522435	68yrs	Male	20.57	19.54	-1.03	3
3523344	70yrs	Male	46.94	44.19	-2.75	6
3612060	67yrs	Female	46.07	44.35	-1.72	6
3646739	90yrs	Male	27.31	24.29	-3.02	7
3647534	50yrs	Female	41.40	38.01	-3.39	6
3686456	44yrs	Female	62.43	67.30	4.87	18
3702624	53yrs	Female	31.96	32.30	0.35	20
3702638	61yrs	Male	28.01	28.07	0.06	3
3702719	69yrs	Female	32.66	33.50	0.84	3
3712254	55yrs	Female	40.27	42.38	2.11	3
3713623	67yrs	Female	39.35	34.34	-5.02	39
3713718	67yrs	Male	33.41	36.01	2.60	3
3719902	62yrs	Female	23.03	22.50	-0.53	4
3720476	52yrs	Male	39.53	38.20	-1.33	4
3720497	59yrs	Male	26.43	26.43	0.00	1
3720717	40yrs	Male	37.95	37.95	-0.00	4
3720811	67yrs	Male	37.46	38.46	1.00	4
3720939	42yrs	Male	32.63	32.63	0.00	1
3721186	66yrs	Male	29.58	28.89	-0.69	5
3721320	59yrs	Male	30.49	31.19	0.71	4
3721338	65yrs	Male	29.00	28.42	-0.58	21
3919086	68yrs	Male	27.78	29.34	1.56	2
3919380	65yrs	Male	30.64	29.37	-1.28	3
4036269	57yrs	Male	33.77	36.61	2.84	3
4063356	67yrs	Female	28.76	28.76	-0.00	2
4064461	57yrs	Female	32.39	35.47	3.08	4
4079477	72yrs	Female	32.81	32.46	-0.35	2
4079625	42yrs	Male	27.20	26.57	-0.63	2
4148751	57yrs	Male	23.88	23.58	-0.30	2
4150116	57yrs	Male	31.46	31.46	-0.00	4
4150329	57yrs	Female	46.28	46.28	-0.00	3
4151765	38yrs	Male	25.19	25.19	0.00	1
4154637	74yrs	Female	35.16	36.84	1.68	9
4155156	82yrs	Male	24.02	24.02	0.00	1
4157028	76yrs	Female	34.93	34.69	-0.24	5
4203653	65yrs	Female	25.38	24.53	-0.84	3
4509163	41yrs	Male	47.87	46.79	-1.08	2
4537921	43yrs	Female	32.87	31.83	-1.04	2
4542398	64yrs	Male	30.80	33.61	2.81	8
4610965	36yrs	Female	50.50	55.99	5.49	7
4697086	75yrs	Male	33.39	33.57	0.18	6
4830983	49yrs	Female	34.04	32.48	-1.56	4
5013176	80yrs	Male	19.61	18.81	-0.79	8
5304174	46yrs	Male	30.48	30.48	0.00	1
5448632	61yrs	Male	36.93	34.36	-2.56	22
5572717	35yrs	Male	18.86	18.86	0.00	1
5688757	58yrs	Female	35.38	35.38	0.00	1
5977336	40yrs	Male	50.58	56.65	6.07	2
6025347	42yrs	Female	20.55	20.55	-0.00	1
6580569	52yrs	Female	42.30	42.30	0.00	1
6640415	79yrs	Female	36.94	36.75	-0.19	3
6679984	34yrs	Female	38.47	39.48	1.01	5
6683802	30yrs	Male	38.93	38.76	-0.17	6
6759197	27yrs	Male	35.75	39.61	3.86	3
7276587	76yrs	Male	33.46	33.46	0.00	1
7283596	57yrs	Male	30.07	27.20	-2.87	3
7456943	75yrs	Female	24.84	24.84	0.00	1
7667115	51yrs	Female	42.30	41.26	-1.04	6
7667122	62yrs	Female	47.05	47.05	0.00	1
7894106	52yrs	Male	30.49	30.49	0.00	1
7994981	56yrs	Male	32.28	32.28	0.00	1
8142918	72yrs	Female	44.73	45.38	0.65	12
8308226	40yrs	Male	37.24	38.17	0.93	2
8523736	77yrs	Male	30.87	30.51	-0.36	2
8524072	58yrs	Male	26.54	26.37	-0.17	2
8526356	27yrs	Male	19.05	19.65	0.61	4
8528049	42yrs	Male	37.52	37.28	-0.24	7
8532647	39yrs	Female	37.02	37.02	-0.00	1
8533338	50yrs	Female	25.77	27.37	1.60	3
8533498	48yrs	Female	36.69	36.69	0.00	1
8535029	30yrs	Female	40.45	43.07	2.62	3
8535168	56yrs	Female	36.25	37.04	0.79	7
8535444	32yrs	Male	27.94	27.94	0.00	2
8535514	56yrs	Male	24.24	21.51	-2.73	16
8535909	24yrs	Male	38.51	38.51	0.00	2
8540306	52yrs	Female	32.46	32.05	-0.41	6
8540432	64yrs	Female	27.10	27.10	0.00	2
8540445	86yrs	Female	18.80	17.73	-1.07	4
8540447	70yrs	Female	36.92	37.89	0.97	9
8540464	69yrs	Female	29.22	30.73	1.51	2
8540492	80yrs	Female	18.52	18.40	-0.12	3
8540529	63yrs	Female	32.65	32.65	0.00	2
8540539	66yrs	Female	27.44	26.56	-0.88	3
8540579	63yrs	Female	31.09	31.09	0.00	1
8540753	59yrs	Female	35.30	35.07	-0.22	2
8540929	73yrs	Female	46.80	46.80	0.00	1
8540945	85yrs	Female	31.00	31.26	0.26	3
8540950	68yrs	Female	25.87	28.16	2.30	4
8541030	66yrs	Female	25.32	26.11	0.79	2
8541159	59yrs	Female	20.21	20.21	0.00	2
8541167	56yrs	Female	31.44	31.92	0.48	5
8541201	95yrs	Female	28.13	26.69	-1.43	10
8541216	55yrs	Female	30.82	30.41	-0.41	4
8541220	73yrs	Female	28.70	28.70	0.00	1
8541267	54yrs	Female	39.06	40.31	1.26	9
8541268	69yrs	Female	18.29	17.57	-0.72	4
8541316	86yrs	Male	15.36	18.59	3.23	24
8541389	51yrs	Female	28.53	28.22	-0.31	3
8541487	41yrs	Male	24.02	24.02	0.00	1
8541701	88yrs	Male	27.46	27.46	0.00	1
8541752	63yrs	Male	35.57	38.75	3.18	6
8542059	72yrs	Male	35.97	32.76	-3.20	2
8542112	28yrs	Female	38.19	38.19	0.00	2
8542130	58yrs	Male	26.93	26.93	0.00	1
8542555	55yrs	Female	36.16	36.74	0.58	5
8542568	77yrs	Female	35.96	34.43	-1.54	10
8542603	72yrs	Female	42.17	40.27	-1.90	6
8542643	70yrs	Female	46.39	48.61	2.22	3
8542742	79yrs	Female	28.53	28.53	0.00	2
8542791	84yrs	Female	16.84	15.63	-1.21	5
8542793	69yrs	Female	40.79	39.54	-1.25	3
8542797	54yrs	Female	31.42	30.18	-1.24	7
8542800	50yrs	Female	35.16	37.38	2.22	18
8542838	64yrs	Female	26.36	26.67	0.31	3
8542875	63yrs	Female	24.27	25.19	0.91	4
8542895	84yrs	Female	25.92	25.43	-0.49	2
8542900	59yrs	Female	24.32	22.92	-1.40	5
8542943	66yrs	Female	28.29	28.02	-0.27	2
8542961	92yrs	Female	23.24	23.68	0.44	3
8543016	85yrs	Female	24.95	26.35	1.39	2
8543106	49yrs	Female	33.59	32.27	-1.32	5
8543119	73yrs	Female	30.83	27.72	-3.11	20
8543140	62yrs	Female	35.41	37.85	2.44	6
8543163	71yrs	Female	35.82	37.13	1.31	3
8543306	57yrs	Male	34.82	34.55	-0.27	8
8543308	48yrs	Male	36.00	34.40	-1.60	7
8543354	61yrs	Male	27.77	26.37	-1.41	12
8543392	52yrs	Male	25.00	25.00	0.00	1
8543639	57yrs	Male	25.31	26.94	1.63	3
8543806	94yrs	Female	22.15	19.17	-2.98	10
8543811	49yrs	Female	36.22	38.09	1.87	6
8544177	61yrs	Male	35.32	33.09	-2.23	8
8544295	45yrs	Female	27.38	30.51	3.13	7
8545333	83yrs	Male	39.79	29.78	-10.01	30
8545348	76yrs	Male	32.87	32.63	-0.24	3
8545388	59yrs	Male	27.28	26.92	-0.35	4
8545453	71yrs	Male	21.55	26.50	4.96	2
8545569	47yrs	Male	31.51	30.11	-1.40	4
8545594	60yrs	Male	25.38	27.98	2.60	12
8545643	63yrs	Male	30.29	29.69	-0.60	8
8545731	65yrs	Male	40.16	44.33	4.17	6
8545765	62yrs	Male	39.51	37.16	-2.35	4
8545801	58yrs	Male	35.24	34.94	-0.30	5
8545818	86yrs	Male	26.13	23.59	-2.54	4
8545849	58yrs	Male	61.73	64.69	2.96	3
8545884	78yrs	Male	31.28	29.70	-1.58	4
8546016	55yrs	Male	34.58	34.94	0.36	2
8546307	64yrs	Male	31.74	30.20	-1.54	8
8546335	61yrs	Male	37.63	37.43	-0.20	3
8546359	76yrs	Male	26.67	25.58	-1.09	6
8546363	73yrs	Male	27.00	24.77	-2.23	3
8546376	75yrs	Male	31.39	29.43	-1.97	28
8546560	34yrs	Male	29.16	29.16	-0.00	1
8546595	53yrs	Male	24.78	23.29	-1.49	2
8546598	76yrs	Male	27.30	27.89	0.59	2
8546724	85yrs	Male	33.35	34.54	1.19	2
8546765	69yrs	Male	26.22	28.93	2.72	9
8546840	93yrs	Male	23.88	22.53	-1.34	9
8546913	61yrs	Male	32.35	32.41	0.06	5
8546938	72yrs	Male	31.64	31.96	0.32	3
8546947	53yrs	Male	30.49	29.40	-1.09	8
8547015	63yrs	Male	35.91	35.40	-0.51	6
8547116	76yrs	Male	25.85	27.16	1.31	2
8547127	55yrs	Male	25.11	25.23	0.12	4
8547269	58yrs	Male	36.96	36.26	-0.70	5
8547330	75yrs	Male	31.83	30.87	-0.97	4
8547335	77yrs	Male	30.30	27.24	-3.06	7
8547417	59yrs	Male	32.49	30.79	-1.69	4
8547470	42yrs	Male	30.22	29.61	-0.61	28
8547504	53yrs	Male	38.04	33.70	-4.34	24
8547645	55yrs	Male	32.56	32.56	0.00	2
8547686	73yrs	Female	32.45	31.80	-0.66	5
8547694	72yrs	Female	32.03	31.60	-0.43	3
8547698	75yrs	Female	21.78	22.33	0.55	4
8547738	67yrs	Female	25.13	25.22	0.09	2
8547741	69yrs	Female	23.36	23.36	0.00	2
8547743	76yrs	Female	30.85	31.01	0.16	4
8547762	61yrs	Female	20.24	20.08	-0.16	3
8547770	76yrs	Female	32.19	32.19	0.00	3
8547772	42yrs	Female	42.28	44.91	2.62	7
8547837	78yrs	Female	37.24	37.28	0.04	5
8547913	50yrs	Female	56.80	48.16	-8.64	14
8547932	64yrs	Female	27.79	29.86	2.07	2
8547954	65yrs	Male	29.40	29.40	-0.00	1
8548019	62yrs	Male	25.84	25.61	-0.22	2
8548021	46yrs	Male	28.00	30.04	2.04	2
8548129	55yrs	Female	35.08	35.64	0.56	7
8548138	58yrs	Female	30.12	30.12	0.00	9
8548149	67yrs	Male	30.37	34.15	3.79	7
8548248	65yrs	Female	31.92	31.84	-0.08	6
8548287	61yrs	Female	32.46	32.46	-0.00	2
8548291	76yrs	Female	23.52	26.22	2.71	4
8548298	61yrs	Female	29.88	29.24	-0.64	6
8548323	53yrs	Female	43.54	42.52	-1.02	5
8548352	77yrs	Female	30.20	29.17	-1.03	2
8548392	75yrs	Female	38.20	39.12	0.92	10
8548426	72yrs	Female	16.74	19.55	2.80	6
8584984	62yrs	Male	37.73	37.73	0.00	1
8996399	49yrs	Male	26.32	26.32	0.00	1
8996427	54yrs	Male	25.23	23.07	-2.16	4
8997677	61yrs	Male	38.83	38.36	-0.47	2
8999154	77yrs	Female	20.86	19.05	-1.81	4
8999408	63yrs	Female	36.01	36.01	0.00	1
9005223	57yrs	Male	41.24	41.24	0.00	1
9006942	72yrs	Male	24.88	27.65	2.77	3
9025019	65yrs	Female	36.20	36.20	0.00	2
9027457	45yrs	Male	48.29	48.35	0.06	14
9136627	79yrs	Female	27.61	27.99	0.38	3
9173724	62yrs	Male	30.93	30.93	-0.00	3
9187066	50yrs	Female	39.49	39.49	-0.00	1
9194870	67yrs	Female	27.43	27.82	0.38	5
9354024	79yrs	Female	24.75	24.75	0.00	1
9399047	86yrs	Female	24.20	28.04	3.85	5
9409659	52yrs	Male	31.95	31.95	0.00	2
9411926	44yrs	Female	50.78	59.14	8.36	10
9412203	33yrs	Male	32.91	32.11	-0.81	2
9417824	60yrs	Male	31.52	31.59	0.06	2
9418595	74yrs	Female	17.97	17.97	0.00	2
9419966	51yrs	Female	36.35	36.70	0.35	15
9419968	58yrs	Male	30.76	29.92	-0.84	2
9420068	51yrs	Female	36.33	36.33	0.00	1
9420324	26yrs	Female	52.70	58.98	6.29	3
9477262	71yrs	Male	29.09	25.64	-3.45	3
9485642	68yrs	Female	24.74	25.27	0.53	2
9655955	36yrs	Male	29.66	28.64	-1.02	2
9708826	58yrs	Female	37.22	35.11	-2.11	8
9903456	61yrs	Male	32.11	29.48	-2.63	7
9903997	63yrs	Female	31.23	31.23	-0.00	2
9918011	59yrs	Male	27.74	28.54	0.80	2
9919827	48yrs	Female	50.66	50.66	0.00	1
9964031	38yrs	Male	23.32	23.32	0.00	1
10024045	37yrs	Female	35.54	36.17	0.63	5
10121052	68yrs	Male	32.11	33.60	1.48	5
10163447	76yrs	Female	31.90	31.20	-0.70	4
10170155	55yrs	Male	34.33	34.01	-0.32	3
10184553	50yrs	Male	30.40	30.31	-0.09	5
10335695	50yrs	Female	35.59	42.95	7.36	8
10336244	27yrs	Female	52.48	52.48	0.00	1
10384102	40yrs	Female	28.08	28.80	0.71	2
10527267	73yrs	Male	28.62	28.34	-0.28	4
10537224	46yrs	Female	35.96	36.39	0.43	38
10546599	55yrs	Male	36.42	43.30	6.88	5
10549885	47yrs	Male	33.89	51.33	17.44	4
10575996	73yrs	Female	22.92	22.92	0.00	1
10576215	43yrs	Female	35.90	38.37	2.47	4
10576218	76yrs	Female	27.44	28.28	0.84	7
10576291	64yrs	Female	33.52	31.25	-2.27	3
10576495	62yrs	Female	23.46	24.02	0.56	2
10576684	67yrs	Male	27.28	28.70	1.42	2
10576780	77yrs	Male	30.69	28.70	-1.99	3
10576783	71yrs	Female	31.41	30.82	-0.59	6
10576959	89yrs	Female	28.76	27.15	-1.60	4
10576991	60yrs	Male	29.47	29.07	-0.40	5
10577126	55yrs	Female	27.59	27.59	0.00	1
10577187	59yrs	Female	25.78	25.78	0.00	1
10577328	74yrs	Female	29.00	30.33	1.33	6
10577626	30yrs	Male	37.13	37.13	0.00	1
10577698	41yrs	Female	36.73	37.42	0.69	2
10577732	75yrs	Female	32.03	33.85	1.82	2
10578033	70yrs	Male	39.41	43.97	4.56	5
10578121	72yrs	Female	24.34	24.34	-0.00	1
10578129	72yrs	Female	29.94	30.98	1.04	5
10578494	71yrs	Male	42.89	42.23	-0.66	5
10578497	62yrs	Female	33.67	32.11	-1.56	3
10578671	76yrs	Female	24.65	23.42	-1.23	3
10578679	79yrs	Male	26.71	26.71	0.00	1
10578775	67yrs	Male	23.05	23.46	0.42	2
10578776	76yrs	Female	24.71	23.53	-1.18	6
10578935	75yrs	Male	27.58	28.74	1.16	2
10578994	89yrs	Female	18.99	18.64	-0.35	3
10578996	62yrs	Male	52.80	53.69	0.89	4
10617601	70yrs	Male	36.17	30.48	-5.69	10
10617833	72yrs	Female	23.74	24.03	0.29	5
10619837	90yrs	Female	24.50	23.89	-0.61	4
10619981	66yrs	Male	26.47	26.47	-0.00	1
10621234	27yrs	Female	33.30	33.63	0.32	7
10623198	56yrs	Female	49.76	49.76	0.00	1
10624127	59yrs	Female	26.23	28.25	2.02	6
10624874	55yrs	Male	27.61	27.67	0.06	3
10624891	25yrs	Female	30.50	32.60	2.10	2
10628161	82yrs	Male	33.41	33.41	0.00	1
10680770	34yrs	Female	38.54	38.54	0.00	1
10686251	49yrs	Male	27.92	29.06	1.14	3
10721898	72yrs	Male	26.26	25.62	-0.64	3
10721938	52yrs	Male	25.19	25.19	0.00	2
10851728	59yrs	Male	35.55	32.68	-2.87	3
10855550	50yrs	Female	33.39	32.04	-1.34	90
10855991	37yrs	Female	47.32	50.70	3.38	2
10857714	50yrs	Male	28.98	28.98	0.00	2
10876593	49yrs	Female	45.92	47.42	1.51	9
10885794	31yrs	Female	28.73	28.73	0.00	1
11039711	62yrs	Male	38.61	36.42	-2.19	2
11042816	59yrs	Female	47.45	45.70	-1.75	12
11060061	48yrs	Female	30.70	29.06	-1.64	5
11066879	41yrs	Female	27.84	23.54	-4.30	12
11141047	77yrs	Female	26.90	27.03	0.13	6
11219063	70yrs	Male	43.27	43.27	0.00	1
11219413	39yrs	Male	31.17	30.94	-0.23	2
11221227	71yrs	Female	21.96	22.04	0.09	4
11221452	53yrs	Male	33.61	33.61	0.00	1
11221485	80yrs	Female	32.39	35.00	2.60	12
11221798	69yrs	Female	26.40	26.40	0.00	1
11267305	53yrs	Male	33.74	34.64	0.90	2
11292505	68yrs	Female	29.30	29.34	0.04	3
11293415	77yrs	Male	32.25	30.80	-1.45	3
11297609	51yrs	Male	47.40	47.40	0.00	1
11375561	58yrs	Male	29.69	26.56	-3.13	9
11392418	54yrs	Male	31.06	31.06	0.00	1
11409433	54yrs	Female	33.19	33.43	0.24	3
11409499	65yrs	Male	31.04	28.70	-2.34	4
11599531	69yrs	Male	31.77	32.60	0.83	2
11613509	80yrs	Female	28.76	26.71	-2.05	2
11666372	70yrs	Female	44.82	44.82	0.00	1
11667049	59yrs	Female	45.17	45.17	0.00	2
11674073	56yrs	Male	32.10	34.32	2.22	2
11741375	25yrs	Female	61.65	61.99	0.34	2
11750220	52yrs	Female	44.02	43.16	-0.86	4
11787613	57yrs	Female	23.48	26.78	3.30	2
11866159	40yrs	Male	35.15	35.12	-0.03	4
11892199	65yrs	Male	36.33	38.42	2.09	4
12099001	61yrs	Male	30.78	30.78	0.00	1
12226770	68yrs	Male	29.56	28.98	-0.57	3
12269736	73yrs	Male	41.00	37.15	-3.85	13
12384217	19yrs	Female	24.59	25.96	1.37	4
12396762	66yrs	Male	52.24	55.40	3.15	22
12415054	66yrs	Male	24.38	24.92	0.54	3
12450060	43yrs	Female	24.46	24.35	-0.11	4
12740915	79yrs	Female	28.42	25.45	-2.97	3
12895249	47yrs	Female	33.60	37.26	3.66	2
13089026	45yrs	Male	41.71	41.71	0.00	1
13408011	39yrs	Male	29.16	35.06	5.90	21
13466308	43yrs	Male	40.85	40.74	-0.11	3
13489166	57yrs	Male	34.57	36.06	1.50	3
14097908	73yrs	Male	29.70	28.03	-1.68	10
14397088	67yrs	Female	27.36	27.36	0.00	1
14619671	76yrs	Female	45.58	43.69	-1.89	6
14808252	71yrs	Female	22.38	22.38	0.00	1
14932342	44yrs	Male	40.88	28.63	-12.25	8
15018805	57yrs	Male	20.99	20.99	0.00	1
15082600	58yrs	Male	35.69	35.69	0.00	1
15213735	34yrs	Female	32.99	34.05	1.06	4
15215971	51yrs	Female	30.84	30.84	0.00	1
15299826	55yrs	Male	34.34	32.45	-1.90	6
15447758	51yrs	Female	39.87	40.48	0.61	3
15684312	48yrs	Female	51.57	49.95	-1.62	4
15778410	34yrs	Male	56.31	57.57	1.27	8
16647551	46yrs	Female	31.21	31.86	0.65	7
17278385	74yrs	Female	23.71	23.71	0.00	2
17441053	22yrs	Female	30.12	30.12	0.00	2
17820531	21yrs	Female	34.41	34.02	-0.40	2
17907795	27yrs	Female	47.71	48.06	0.34	8
18017054	69yrs	Male	26.40	28.40	2.00	9
18147642	48yrs	Male	25.86	25.99	0.13	2
18403255	54yrs	Male	43.83	46.02	2.20	3
18648179	57yrs	Male	35.72	37.92	2.20	2
18716860	57yrs	Female	32.62	32.62	0.00	1
19069496	65yrs	Female	37.89	37.89	0.00	2
19536315	53yrs	Female	21.95	21.95	0.00	1
19979099	59yrs	Male	30.07	28.03	-2.04	7
20142610	43yrs	Female	32.14	29.93	-2.21	5
20203189	45yrs	Male	23.59	23.51	-0.08	3
20665222	61yrs	Male	30.39	32.00	1.61	4
20995693	63yrs	Male	34.10	36.65	2.55	18
21378368	69yrs	Male	34.68	35.82	1.13	2
21378413	65yrs	Male	23.10	23.10	0.00	1
21378484	65yrs	Male	22.34	22.34	0.00	1
21378808	79yrs	Male	24.22	24.34	0.12	5
21379056	73yrs	Female	28.13	27.73	-0.39	2
21397675	65yrs	Male	23.35	23.63	0.29	3
21397817	73yrs	Male	30.40	29.69	-0.72	4
21398065	66yrs	Male	22.21	22.21	0.00	3
21708230	38yrs	Female	28.04	30.52	2.48	8
21777637	63yrs	Male	33.48	34.24	0.75	4
22128978	58yrs	Male	25.26	25.43	0.17	8
22577788	76yrs	Male	31.07	31.51	0.44	4
22612845	76yrs	Male	25.77	25.89	0.11	6
22827122	28yrs	Female	28.80	28.08	-0.72	8
22835847	57yrs	Female	29.64	30.80	1.16	3
23498637	61yrs	Male	30.81	30.81	0.00	2
23552360	29yrs	Male	27.15	24.97	-2.18	3
23571957	62yrs	Female	30.42	29.61	-0.81	10
23745516	64yrs	Female	27.10	28.23	1.13	12
23870125	52yrs	Male	30.34	31.59	1.25	3
24433689	38yrs	Male	22.77	30.10	7.34	2
24576660	46yrs	Female	36.15	36.15	0.00	1
24580537	65yrs	Female	28.20	27.82	-0.38	6
24580541	50yrs	Female	43.80	43.80	0.00	1
25044283	42yrs	Female	40.69	39.67	-1.02	4
25918299	47yrs	Female	31.49	30.79	-0.71	6
26578003	33yrs	Female	44.50	44.55	0.05	3
26727014	67yrs	Female	23.88	23.88	0.00	1
26795173	68yrs	Female	27.82	27.82	0.00	1
27158069	52yrs	Female	28.11	28.11	0.00	2
27961429	45yrs	Female	33.88	32.47	-1.42	12
28267298	61yrs	Male	24.83	24.83	0.00	1
28376630	68yrs	Female	38.86	39.76	0.90	3
28550457	48yrs	Female	32.37	30.04	-2.33	8
28571948	33yrs	Female	34.94	38.53	3.60	3
28945741	47yrs	Female	57.78	57.78	0.00	6
28964220	55yrs	Male	29.92	29.92	0.00	1
28998745	26yrs	Male	59.03	52.47	-6.56	2
29041789	47yrs	Male	23.91	24.08	0.17	3
29178939	29yrs	Male	29.52	29.52	0.00	1
29441972	31yrs	Female	34.29	33.91	-0.38	3
29498533	52yrs	Female	43.50	44.24	0.74	3
29728962	44yrs	Female	32.28	31.25	-1.04	3
29982963	58yrs	Male	27.78	27.78	0.00	1
30659947	24yrs	Female	33.19	40.01	6.82	5
30966743	26yrs	Female	50.06	50.17	0.12	2
31292397	52yrs	Male	34.68	33.87	-0.81	2
31308716	62yrs	Female	35.80	36.88	1.08	8
31573375	44yrs	Female	28.84	28.84	0.00	1
31891888	37yrs	Female	40.46	40.11	-0.35	4
32049403	21yrs	Female	33.25	33.20	-0.05	12
32159681	41yrs	Female	24.19	24.19	0.00	1
32161241	62yrs	Male	23.84	24.26	0.42	4
32488874	40yrs	Male	26.79	26.18	-0.61	6
32545686	43yrs	Female	32.37	34.25	1.88	4
32568203	45yrs	Female	49.94	49.94	-0.00	1
32734578	25yrs	Female	37.11	37.89	0.78	6
33243682	40yrs	Male	33.57	33.57	0.00	1
33285722	61yrs	Male	25.86	25.86	0.00	1
33301818	43yrs	Female	34.92	34.92	-0.00	2
33334438	58yrs	Male	30.10	30.80	0.70	6
33336773	72yrs	Female	34.15	32.26	-1.90	2
33390975	45yrs	Male	27.10	31.27	4.18	2
33844776	49yrs	Female	34.61	34.84	0.22	3
34384641	57yrs	Female	39.26	36.01	-3.24	4
34768766	78yrs	Female	26.04	24.89	-1.15	2
35371165	65yrs	Female	38.37	39.88	1.51	4
35736264	45yrs	Male	26.99	25.97	-1.01	2
36022300	58yrs	Male	33.32	31.76	-1.56	2
36581226	44yrs	Female	24.98	22.59	-2.39	5
36592066	48yrs	Male	37.17	38.13	0.96	8
36666034	54yrs	Male	27.47	27.47	0.00	1
36754667	63yrs	Female	30.54	30.54	-0.00	1
36775704	67yrs	Male	34.21	32.20	-2.01	4
36795002	83yrs	Female	41.17	41.17	-0.00	1
36878539	49yrs	Male	36.83	34.87	-1.96	4
36961091	42yrs	Female	35.10	36.08	0.97	2
37073976	65yrs	Female	30.67	29.01	-1.66	2
37507901	57yrs	Male	32.74	31.61	-1.14	4
37673752	62yrs	Female	37.85	37.85	0.00	1
37679058	46yrs	Male	21.53	21.53	-0.00	2
37840986	42yrs	Male	29.74	33.95	4.21	2
38609085	75yrs	Female	15.05	19.15	4.10	3
38974418	68yrs	Male	35.43	33.80	-1.64	2
39047486	55yrs	Female	33.27	33.27	-0.00	1
39158258	81yrs	Female	24.71	22.04	-2.67	2
39376951	58yrs	Female	31.79	29.90	-1.89	4
39498464	44yrs	Male	26.28	25.12	-1.16	6
39503197	68yrs	Male	31.10	31.10	0.00	3
39990174	73yrs	Female	25.63	25.63	0.00	1
40139085	48yrs	Male	19.61	20.31	0.70	6
40189444	63yrs	Female	36.85	36.85	0.00	1
40356591	33yrs	Male	37.69	30.15	-7.54	10
40469357	39yrs	Female	27.85	28.98	1.13	6
40524507	49yrs	Male	32.74	28.65	-4.09	4
40538460	63yrs	Male	32.10	32.10	0.00	1
40544642	74yrs	Male	24.57	24.21	-0.36	2
40550216	48yrs	Male	43.12	45.33	2.20	2
40979710	55yrs	Male	29.04	29.04	0.00	1
41032505	52yrs	Female	45.03	40.88	-4.15	3
41135474	58yrs	Male	30.01	29.21	-0.80	2
41136771	54yrs	Male	23.38	23.02	-0.37	2
41729754	57yrs	Female	33.05	34.91	1.87	2
42009237	55yrs	Male	33.66	33.66	0.00	3
42153101	44yrs	Female	19.88	19.88	0.00	1
42188209	75yrs	Male	29.17	27.77	-1.40	2
42189389	61yrs	Female	34.16	35.11	0.96	2
42252035	41yrs	Male	27.88	26.38	-1.50	9
42581828	49yrs	Male	37.14	38.20	1.06	5
42678516	33yrs	Female	35.26	37.83	2.57	5
42852066	42yrs	Male	22.25	19.55	-2.70	5
43222377	50yrs	Male	29.69	29.69	0.01	1
43470901	52yrs	Male	37.74	37.70	-0.04	6
43926824	83yrs	Female	22.87	23.63	0.76	3
44119173	70yrs	Female	21.85	20.03	-1.82	2
44213779	43yrs	Female	56.53	56.68	0.15	2
44427022	56yrs	Male	26.89	27.49	0.60	8
44481819	49yrs	Female	29.58	28.56	-1.01	8
44554554	77yrs	Male	30.79	29.53	-1.26	4
44785304	65yrs	Male	33.14	33.14	-0.00	1
45167451	54yrs	Male	25.10	21.55	-3.56	6
45521092	45yrs	Male	28.89	27.73	-1.16	6
45816016	62yrs	Male	37.27	37.94	0.66	3
46030569	57yrs	Female	35.70	37.81	2.11	2
47037777	78yrs	Male	26.79	24.86	-1.94	2
47353508	43yrs	Male	22.28	23.37	1.08	2
47428774	41yrs	Female	43.22	46.80	3.58	2
47512631	38yrs	Female	55.94	58.09	2.15	10
48286175	71yrs	Female	37.68	38.37	0.69	6
49225206	70yrs	Male	36.92	33.94	-2.98	8
49260763	69yrs	Female	49.69	54.30	4.62	4
49986300	66yrs	Female	31.40	32.01	0.61	4
50030282	44yrs	Male	27.25	27.46	0.22	8
50039992	53yrs	Male	28.57	27.99	-0.58	6
51222119	46yrs	Female	23.95	23.95	0.00	1
51396831	63yrs	Female	29.48	29.00	-0.48	5
51437098	68yrs	Male	30.21	30.21	0.00	1
51482668	33yrs	Female	19.60	21.56	1.96	2
52034192	48yrs	Female	35.55	35.55	0.00	1
52104979	44yrs	Female	42.54	42.54	0.00	1
52339985	73yrs	Female	26.86	28.27	1.42	4
52562184	66yrs	Female	29.14	29.55	0.42	2
52880960	32yrs	Female	42.58	41.80	-0.78	2
53226079	34yrs	Female	18.44	17.27	-1.16	2
53875608	47yrs	Male	36.36	36.36	0.00	1
54288576	41yrs	Female	29.21	26.29	-2.92	5
54305783	34yrs	Male	26.53	26.53	0.00	1
54708746	39yrs	Male	27.14	27.14	0.00	1
58745113	42yrs	Male	24.82	25.70	0.88	3
58956813	58yrs	Male	28.17	27.68	-0.48	2
59460891	74yrs	Male	22.92	22.92	-0.00	1
59741346	48yrs	Female	17.17	17.17	0.00	2
59927186	29yrs	Female	25.72	25.80	0.08	2
59994337	61yrs	Male	31.26	31.80	0.55	2
60109473	33yrs	Male	20.55	20.55	-0.00	1
60374145	46yrs	Female	47.79	47.79	0.00	2
60526537	30yrs	Female	25.34	26.51	1.17	3
61296103	37yrs	Male	40.57	39.20	-1.36	11
61310393	48yrs	Male	31.83	31.83	0.00	2
61358295	35yrs	Male	31.20	31.20	0.00	1
61552266	49yrs	Male	28.44	26.36	-2.08	2
61631384	32yrs	Male	27.83	25.85	-1.98	8
61774062	44yrs	Male	42.21	41.85	-0.36	2
62477010	46yrs	Female	26.67	28.41	1.74	2
