# Supplementary material for: Health and lifestyle advisors in support of primary care: An evaluation of an innovative pilot service in a region of high health inequality
Source: PLoS One. 2024 Apr 5;19(4):e0298955. doi: 10.1371/journal.pone.0298955 (PMC10997055; doi:10.1371/journal.pone.0298955)
Supplement: S3 Data — (CSV) [file pone.0298955.s004.csv]

PatientID	Age	Sex	BP_First	BP_Last	BP_Difference	Appointments	SBP_1	DBP_1	SBP_Last	DBP_Last
74306	30yrs	Male	140 / 80	120 / 70	-20/-10	3	140	80	120	70
147094	61yrs	Male	118 / 78	110 / 67	-8/-11	5	118	78	110	67
170207	55yrs	Male	142 / 70	102 / 67	-40/-3	5	142	70	102	67
332855	53yrs	Male	118 / 76	120 / 84	2/8	3	118	76	120	84
540189	58yrs	Male	130 / 84	110 / 74	-20/-10	4	130	84	110	74
721806	31yrs	Male	166 / 118	161 / 105	-5/-13	7	166	118	161	105
731744	47yrs	Female	125 / 80	133 / 92	8/12	5	125	80	133	92
1644906	50yrs	Male	148 / 86	112 / 70	-36/-16	3	125	86	112	70
1727304	50yrs	Male	102 / 80	102 / 80	0/0	1	148	80	102	80
1897660	45yrs	Male	130 / 82	126 / 86	-4/4	18	130	82	126	86
1936006	47yrs	Male	155 / 95	122 / 80	-33/-15	4	155	95	122	80
1992919	74yrs	Male	162 / 82	130 / 68	-32/-14	20	162	82	130	68
1992922	69yrs	Male	110 / 80	110 / 60	0/-20	4	110	80	110	60
1993976	83yrs	Female	180 / 90	154 / 70	-26/-20	7	180	90	154	70
1997339	55yrs	Male	140 / 90	112 / 62	-28/-28	8	140	90	112	62
2011763	66yrs	Male	108 / 78	122 / 74	14/-4	4	108	78	122	74
2012997	61yrs	Male	152 / 86	138 / 80	-14/-6	6	152	86	138	80
2013092	81yrs	Male	118 / 70	112 / 68	-6/-2	6	118	70	112	68
2013097	77yrs	Female	108 / 60	102 / 60	-6/0	3	108	60	102	60
2042010	60yrs	Female	170 / 110	140 / 72	-30/-38	10	170	110	140	72
2094587	62yrs	Male	162 / 84	134 / 73	-28/-11	6	162	84	134	73
2329961	55yrs	Male	138 / 80	132 / 97	-6/17	7	138	80	132	97
2376627	63yrs	Male	150 / 70	134 / 62	-16/-8	4	150	70	134	62
2379744	65yrs	Female	146 / 82	142 / 82	-4/0	5	146	82	142	82
2385091	63yrs	Male	90 / 64	124 / 66	34/2	3	90	64	124	66
2386579	44yrs	Female	126 / 64	137 / 84	11/20	4	126	64	137	84
2387665	69yrs	Male	120 / 70	156 / 98	36/28	12	120	70	156	98
2396476	74yrs	Female	126 / 70	118 / 60	-8/-10	4	126	70	118	60
2400096	53yrs	Female	140 / 84	129 / 76	-11/-8	9	140	84	129	76
2480501	52yrs	Male	140 / 78	138 / 88	-2/10	2	140	78	138	88
2632469	86yrs	Female	132 / 60	139 / 97	7/37	13	132	60	139	97
2632607	84yrs	Male	165 / 95	119 / 75	-46/-20	11	165	95	119	75
2632765	55yrs	Female	128 / 74	128 / 74	0/0	1	128	74	128	74
2671829	74yrs	Male	114 / 70	136 / 74	22/4	2	114	70	136	74
2672135	63yrs	Male	126 / 64	110 / 64	-16/0	2	126	64	110	64
2672310	51yrs	Male	130 / 90	130 / 90	0/0	6	130	90	130	90
2673634	59yrs	Female	146 / 90	144 / 84	-2/-6	5	146	90	144	84
2680818	60yrs	Male	200 / 76	195 / 88	-5/12	8	200	76	195	88
2680914	68yrs	Female	158 / 88	125 / 84	-33/-4	2	158	88	125	84
2681986	49yrs	Male	128 / 78	128 / 78	0/0	2	128	78	128	78
2726401	46yrs	Male	126 / 80	110 / 70	-16/-10	3	126	80	110	70
2797751	48yrs	Female	124 / 80	120 / 80	-4/0	8	124	80	120	80
2798490	81yrs	Female	122 / 80	130 / 74	8/-6	6	122	80	130	74
2799785	45yrs	Male	120 / 78	124 / 86	4/8	3	120	78	124	86
2831730	63yrs	Female	130 / 74	140 / 70	10/-4	3	130	74	140	70
2832096	61yrs	Female	102 / 70	115 / 70	13/0	3	102	70	115	70
2833216	67yrs	Female	126 / 64	167 / 94	41/30	3	126	64	167	94
2833724	52yrs	Male	124 / 84	132 / 80	8/-4	2	124	84	132	80
2871771	52yrs	Female	130 / 82	138 / 78	8/-4	33	130	82	138	78
2933872	51yrs	Female	111 / 65	120 / 80	9/15	4	111	65	120	80
3058193	57yrs	Female	136 / 70	110 / 80	-26/10	2	136	70	110	80
3151993	73yrs	Male	158 / 86	140 / 70	-18/-16	9	158	86	140	70
3194952	49yrs	Female	100 / 60	121 / 71	21/11	6	100	60	121	71
3210451	76yrs	Male	166 / 62	128 / 70	-38/8	5	166	62	128	70
3246375	71yrs	Male	156 / 96	160 / 80	4/-16	14	156	96	160	80
3246733	61yrs	Male	140 / 78	138 / 70	-2/-8	5	140	78	138	70
3266436	56yrs	Female	126 / 59	110 / 70	-16/11	48	126	59	110	70
3268578	75yrs	Female	134 / 82	134 / 82	0/0	2	134	82	134	82
3273196	69yrs	Female	128 / 60	136 / 71	8/11	9	128	60	136	71
3275535	73yrs	Male	130 / 90	120 / 72	-10/-18	3	130	90	120	72
3275737	52yrs	Male	112 / 79	105 / 73	-7/-6	15	112	79	105	73
3276645	64yrs	Male	130 / 70	112 / 84	-18/14	7	130	70	112	84
3276738	74yrs	Female	141 / 89	132 / 80	-9/-9	6	141	89	132	80
3281946	80yrs	Female	139 / 69	148 / 74	9/5	2	139	69	148	74
3283804	76yrs	Male	138 / 86	158 / 80	20/-6	4	138	86	158	80
3285357	73yrs	Male	130 / 72	125 / 75	-5/3	4	130	72	125	75
3288803	57yrs	Male	138 / 88	125 / 86	-13/-2	4	138	88	125	86
3289028	45yrs	Male	150 / 90	135 / 90	-15/0	3	150	90	135	90
3427630	62yrs	Female	121 / 76	104 / 65	-17/-11	8	121	76	104	65
3427749	44yrs	Female	108 / 76	108 / 76	0/0	1	108	76	108	76
3428014	69yrs	Female	130 / 81	136 / 88	6/7	10	130	81	136	88
3429516	25yrs	Female	122 / 84	118 / 80	-4/-4	18	122	84	118	80
3429815	46yrs	Female	118 / 82	124 / 88	6/6	2	118	82	124	88
3430538	74yrs	Male	141 / 81	136 / 92	-5/11	11	141	81	136	92
3431124	57yrs	Female	140 / 90	135 / 98	-5/8	12	140	90	135	98
3431218	37yrs	Male	120 / 78	125 / 86	5/8	8	120	78	125	86
3431243	59yrs	Female	149 / 124	135 / 74	-14/-50	2	149	124	135	74
3432559	54yrs	Female	122 / 77	132 / 88	10/11	8	122	77	132	88
3433099	52yrs	Male	150 / 100	148 / 78	-2/-22	3	150	100	148	78
3434266	73yrs	Female	117 / 76	143 / 76	26/0	4	117	76	143	76
3478880	58yrs	Female	120 / 80	125 / 80	5/0	3	120	80	125	80
3522435	68yrs	Male	132 / 60	130 / 80	-2/20	4	132	60	130	80
3523344	70yrs	Male	116 / 72	136 / 75	20/3	4	116	72	136	75
3612060	67yrs	Female	130 / 78	100 / 64	-30/-14	10	130	78	100	64
3612274	55yrs	Female	152 / 81	120 / 80	-32/-1	8	152	81	120	80
3646739	90yrs	Male	120 / 60	153 / 73	33/13	8	120	60	153	73
3647534	50yrs	Female	168 / 90	155 / 85	-13/-5	14	168	90	155	85
3686456	44yrs	Female	120 / 76	101 / 71	-19/-5	3	120	76	101	71
3702624	53yrs	Female	112 / 60	128 / 90	16/30	28	112	60	128	90
3702638	61yrs	Male	166 / 98	140 / 80	-26/-18	5	166	98	140	80
3702719	69yrs	Female	115 / 64	124 / 64	9/0	15	115	64	124	64
3712254	55yrs	Female	124 / 84	110 / 80	-14/-4	3	124	84	110	80
3713623	67yrs	Female	130 / 60	125 / 80	-5/20	33	130	60	125	80
3713718	67yrs	Male	172 / 92	143 / 85	-29/-7	10	172	92	143	85
3719902	62yrs	Female	130 / 80	140 / 60	10/-20	7	130	80	140	60
3720476	52yrs	Male	120 / 80	135 / 60	15/-20	2	120	80	135	60
3720485	50yrs	Female	143 / 81	143 / 81	0/0	1	143	81	143	81
3720497	59yrs	Male	124 / 72	128 / 70	4/-2	3	124	72	128	70
3720717	40yrs	Male	134 / 88	134 / 88	0/0	2	134	88	134	88
3720811	67yrs	Male	162 / 70	124 / 66	-38/-4	5	162	70	124	66
3720939	42yrs	Male	138 / 84	136 / 85	-2/1	3	138	84	136	85
3721127	43yrs	Male	168 / 70	138 / 70	-30/0	2	168	70	138	70
3721186	66yrs	Male	122 / 64	133 / 79	11/15	7	122	64	133	79
3721320	59yrs	Male	120 / 80	120 / 76	0/-4	2	120	80	120	76
3721338	65yrs	Male	120 / 84	129 / 82	9/-2	14	120	84	129	82
3721664	53yrs	Female	138 / 80	122 / 78	-16/-2	4	138	80	122	78
3721759	68yrs	Female	100 / 54	110 / 70	10/16	5	100	54	110	70
3721884	47yrs	Male	126 / 80	130 / 80	4/0	3	126	80	130	80
3722237	47yrs	Male	132 / 80	134 / 78	2/-2	2	132	80	134	78
3722273	57yrs	Male	146 / 84	146 / 84	0/0	1	146	84	146	84
3722308	71yrs	Female	172 / 92	170 / 90	-2/-2	3	172	92	170	90
3722374	42yrs	Female	129 / 75	129 / 75	0/0	1	129	75	129	75
3843457	56yrs	Female	122 / 74	122 / 74	0/0	1	122	74	122	74
3843757	47yrs	Male	149 / 93	149 / 93	0/0	1	149	93	149	93
3844190	51yrs	Male	121 / 77	98 / 68	-23/-9	22	121	77	98	68
3845982	57yrs	Female	162 / 88	120 / 90	-42/2	7	162	88	120	90
3847255	62yrs	Female	150 / 96	138 / 90	-12/-6	3	150	96	138	90
3848575	53yrs	Female	120 / 62	120 / 62	0/0	1	120	62	120	62
3917912	32yrs	Female	108 / 60	126 / 70	18/10	18	108	60	126	70
3919086	68yrs	Male	126 / 72	104 / 72	-22/0	4	126	72	104	72
3919380	65yrs	Male	122 / 76	110 / 70	-12/-6	4	122	76	110	70
4036269	57yrs	Male	174 / 91	160 / 90	-14/-1	3	174	91	160	90
4063356	67yrs	Female	130 / 68	125 / 85	-5/17	9	130	68	125	85
4064461	57yrs	Female	117 / 71	130 / 78	13/7	8	117	71	130	78
4076948	58yrs	Female	118 / 80	125 / 82	7/2	4	118	80	125	82
4079477	72yrs	Female	135 / 75	138 / 82	3/7	4	135	75	138	82
4079625	42yrs	Male	176 / 110	130 / 78	-46/-32	4	176	110	130	78
4099331	38yrs	Male	130 / 90	110 / 70	-20/-20	6	130	90	110	70
4148751	57yrs	Male	120 / 80	118 / 80	-2/0	2	120	80	118	80
4150116	57yrs	Male	155 / 95	128 / 70	-27/-25	10	155	95	128	70
4150329	57yrs	Female	138 / 82	132 / 60	-6/-22	10	138	82	132	60
4151765	38yrs	Male	114 / 75	114 / 75	0/0	1	114	75	114	75
4154637	74yrs	Female	128 / 78	132 / 68	4/-10	9	128	78	132	68
4155156	82yrs	Male	156 / 72	156 / 72	0/0	1	156	72	156	72
4157028	76yrs	Female	120 / 80	128 / 73	8/-7	6	120	80	128	73
4203653	65yrs	Female	108 / 58	128 / 80	20/22	2	108	58	128	80
4348595	44yrs	Male	180 / 120	158 / 90	-22/-30	6	180	120	158	90
4371013	63yrs	Male	136 / 73	118 / 74	-18/1	4	136	73	118	74
4509163	41yrs	Male	122 / 70	100 / 73	-22/3	2	122	70	100	73
4537921	43yrs	Female	117 / 60	117 / 60	0/0	1	117	60	117	60
4542398	64yrs	Male	142 / 80	163 / 107	21/27	13	142	80	163	107
4610965	36yrs	Female	154 / 100	126 / 86	-28/-14	7	154	100	126	86
4624250	70yrs	Female	128 / 82	119 / 89	-9/7	2	128	82	119	89
4686905	42yrs	Female	140 / 78	130 / 87	-10/9	2	140	78	130	87
4697086	75yrs	Male	160 / 90	120 / 68	-40/-22	8	160	90	120	68
4830983	49yrs	Female	128 / 70	112 / 78	-16/8	10	128	70	112	78
5013176	80yrs	Male	125 / 75	116 / 94	-9/19	11	125	75	116	94
5304174	46yrs	Male	120 / 78	120 / 78	0/0	1	120	78	120	78
5329712	48yrs	Male	98 / 76	98 / 76	0/0	1	98	76	98	76
5448632	61yrs	Male	144 / 98	185 / 116	41/18	16	144	98	185	116
5572717	35yrs	Male	125 / 68	125 / 68	0/0	1	125	68	125	68
5688757	58yrs	Female	146 / 80	158 / 80	12/0	7	146	80	158	80
5977336	40yrs	Male	126 / 74	140 / 90	14/16	7	126	74	140	90
6281521	48yrs	Female	128 / 77	136 / 86	8/9	2	128	77	136	86
6580569	52yrs	Female	122 / 66	137 / 80	15/14	3	122	66	137	80
6640415	79yrs	Female	128 / 80	110 / 70	-18/-10	6	128	80	110	70
6679984	34yrs	Female	110 / 65	110 / 86	0/21	2	110	65	110	86
6683802	30yrs	Male	120 / 72	120 / 72	0/0	2	120	72	120	72
6759197	27yrs	Male	120 / 74	114 / 76	-6/2	4	120	74	114	76
7276587	76yrs	Male	130 / 82	140 / 90	10/8	2	130	82	140	90
7283596	57yrs	Male	130 / 78	143 / 77	13/-1	2	130	78	143	77
7285233	52yrs	Male	160 / 110	125 / 80	-35/-30	2	160	110	125	80
7456943	75yrs	Female	171 / 92	128 / 72	-43/-20	3	171	92	128	72
7461102	56yrs	Male	138 / 86	158 / 94	20/8	10	138	86	158	94
7667115	51yrs	Female	110 / 68	124 / 86	14/18	3	110	68	124	86
7667122	62yrs	Female	168 / 88	146 / 70	-22/-18	5	168	88	146	70
7894106	52yrs	Male	130 / 80	148 / 99	18/19	8	130	80	148	99
7994981	56yrs	Male	170 / 100	142 / 92	-28/-8	3	170	100	142	92
8142918	72yrs	Female	146 / 88	158 / 100	12/12	24	146	88	158	100
8308226	40yrs	Male	142 / 91	139 / 87	-3/-4	3	142	91	139	87
8523736	77yrs	Male	138 / 82	142 / 98	4/16	5	138	82	142	98
8524072	58yrs	Male	164 / 84	132 / 70	-32/-14	6	164	84	132	70
8526356	27yrs	Male	118 / 68	118 / 82	0/14	3	118	68	118	82
8528049	42yrs	Male	140 / 86	140 / 83	0/-3	5	140	86	140	83
8532647	39yrs	Female	110 / 80	148 / 94	38/14	3	110	80	148	94
8533338	50yrs	Female	130 / 80	120 / 72	-10/-8	3	130	80	120	72
8533498	48yrs	Female	130 / 74	122 / 74	-8/0	3	130	74	122	74
8535168	56yrs	Female	118 / 70	123 / 81	5/11	5	118	70	123	81
8535444	32yrs	Male	116 / 68	116 / 68	0/0	1	116	68	116	68
8535514	56yrs	Male	97 / 50	103 / 62	6/12	28	97	50	103	62
8535909	24yrs	Male	110 / 70	128 / 75	18/5	2	110	70	128	75
8540306	52yrs	Female	134 / 78	105 / 74	-29/-4	2	134	78	105	74
8540432	64yrs	Female	170 / 82	120 / 76	-50/-6	8	170	82	120	76
8540445	86yrs	Female	60 / 40	117 / 63	57/23	6	60	40	117	63
8540447	70yrs	Female	140 / 70	140 / 76	0/6	4	140	70	140	76
8540464	69yrs	Female	118 / 76	132 / 72	14/-4	2	118	76	132	72
8540492	80yrs	Female	130 / 72	130 / 69	0/-3	2	130	72	130	69
8540529	63yrs	Female	147 / 90	130 / 74	-17/-16	4	147	90	130	74
8540539	66yrs	Female	132 / 76	112 / 70	-20/-6	6	132	76	112	70
8540719	53yrs	Female	138 / 106	160 / 120	22/14	3	138	106	160	120
8540753	59yrs	Female	112 / 70	123 / 69	11/-1	4	112	70	123	69
8540929	73yrs	Female	138 / 90	130 / 78	-8/-12	4	138	90	130	78
8540945	85yrs	Female	137 / 85	148 / 72	11/-13	3	137	85	148	72
8540950	68yrs	Female	150 / 80	136 / 70	-14/-10	10	150	80	136	70
8541030	66yrs	Female	140 / 80	166 / 94	26/14	3	140	80	166	94
8541159	59yrs	Female	138 / 83	130 / 80	-8/-3	12	138	83	130	80
8541167	56yrs	Female	106 / 68	120 / 70	14/2	8	106	68	120	70
8541201	95yrs	Female	160 / 52	116 / 76	-44/24	3	160	52	116	76
8541216	55yrs	Female	162 / 88	151 / 89	-11/1	8	162	88	151	89
8541220	73yrs	Female	148 / 80	129 / 75	-19/-5	4	148	80	129	75
8541267	54yrs	Female	110 / 76	110 / 68	0/-8	4	110	76	110	68
8541268	69yrs	Female	180 / 90	144 / 74	-36/-16	6	180	90	144	74
8541316	86yrs	Male	116 / 78	122 / 76	6/-2	12	116	78	122	76
8541389	51yrs	Female	136 / 76	110 / 70	-26/-6	2	136	76	110	70
8541397	47yrs	Male	175 / 108	135 / 85	-40/-23	4	175	108	135	85
8541487	41yrs	Male	113 / 74	118 / 82	5/8	2	113	74	118	82
8541701	88yrs	Male	134 / 78	134 / 78	0/0	3	134	78	134	78
8541752	63yrs	Male	176 / 88	132 / 78	-44/-10	27	176	88	132	78
8542059	72yrs	Male	127 / 77	130 / 80	3/3	3	127	77	130	80
8542112	28yrs	Female	110 / 68	120 / 80	10/12	2	110	68	120	80
8542130	58yrs	Male	156 / 98	168 / 120	12/22	5	156	98	168	120
8542307	57yrs	Female	136 / 88	136 / 88	0/0	1	136	88	136	88
8542440	56yrs	Female	140 / 74	140 / 74	0/0	1	140	74	140	74
8542555	55yrs	Female	130 / 68	139 / 79	9/11	13	130	68	139	79
8542568	77yrs	Female	138 / 76	134 / 78	-4/2	4	138	76	134	78
8542603	72yrs	Female	152 / 80	144 / 70	-8/-10	10	152	80	144	70
8542643	70yrs	Female	136 / 78	138 / 80	2/2	3	136	78	138	80
8542742	79yrs	Female	190 / 187	148 / 73	-42/-114	14	190	187	148	73
8542791	84yrs	Female	105 / 65	122 / 80	17/15	4	105	65	122	80
8542793	69yrs	Female	120 / 70	132 / 74	12/4	4	120	70	132	74
8542797	54yrs	Female	118 / 72	122 / 70	4/-2	8	118	72	122	70
8542800	50yrs	Female	128 / 76	138 / 80	10/4	6	128	76	138	80
8542838	64yrs	Female	110 / 70	110 / 63	0/-7	8	110	70	110	63
8542856	75yrs	Female	176 / 78	140 / 70	-36/-8	12	176	78	140	70
8542875	63yrs	Female	120 / 78	114 / 80	-6/2	6	120	78	114	80
8542895	84yrs	Female	130 / 68	128 / 66	-2/-2	4	130	68	128	66
8542900	59yrs	Female	126 / 70	140 / 80	14/10	9	126	70	140	80
8542943	66yrs	Female	98 / 60	135 / 80	37/20	5	98	60	135	80
8542961	92yrs	Female	126 / 48	130 / 70	4/22	4	126	48	130	70
8542972	58yrs	Female	116 / 74	116 / 74	0/0	1	116	74	116	74
8543016	85yrs	Female	130 / 76	134 / 82	4/6	2	130	76	134	82
8543106	49yrs	Female	120 / 84	112 / 78	-8/-6	3	120	84	112	78
8543119	73yrs	Female	112 / 60	130 / 68	18/8	13	112	60	130	68
8543140	62yrs	Female	130 / 80	136 / 88	6/8	6	130	80	136	88
8543163	71yrs	Female	172 / 76	126 / 82	-46/6	6	172	76	126	82
8543305	54yrs	Female	140 / 80	132 / 82	-8/2	5	140	80	132	82
8543306	57yrs	Male	132 / 76	126 / 58	-6/-18	8	132	76	126	58
8543308	48yrs	Male	110 / 68	110 / 65	0/-3	8	110	68	110	65
8543354	61yrs	Male	180 / 110	170 / 88	-10/-22	16	180	110	170	88
8543392	52yrs	Male	126 / 70	126 / 70	0/0	1	126	70	126	70
8543639	57yrs	Male	134 / 70	116 / 72	-18/2	2	134	70	116	72
8543806	94yrs	Female	145 / 76	120 / 80	-25/4	9	145	76	120	80
8543811	49yrs	Female	170 / 108	150 / 100	-20/-8	15	170	108	150	100
8544177	61yrs	Male	136 / 80	116 / 78	-20/-2	4	136	80	116	78
8544295	45yrs	Female	110 / 68	139 / 91	29/23	4	110	68	139	91
8545214	58yrs	Male	140 / 80	126 / 84	-14/4	6	140	80	126	84
8545333	83yrs	Male	118 / 82	105 / 64	-13/-18	98	118	82	105	64
8545348	76yrs	Male	128 / 66	140 / 80	12/14	5	128	66	140	80
8545388	59yrs	Male	163 / 92	138 / 70	-25/-22	7	163	92	138	70
8545453	71yrs	Male	108 / 66	108 / 66	0/0	1	108	66	108	66
8545569	47yrs	Male	160 / 110	130 / 82	-30/-28	4	160	110	130	82
8545590	92yrs	Male	129 / 69	122 / 70	-7/1	4	129	69	122	70
8545594	60yrs	Male	150 / 70	132 / 80	-18/10	14	150	70	132	80
8545643	63yrs	Male	162 / 84	138 / 88	-24/4	10	162	84	138	88
8545731	65yrs	Male	142 / 84	134 / 80	-8/-4	11	142	84	134	80
8545765	62yrs	Male	140 / 92	142 / 90	2/-2	4	140	92	142	90
8545801	58yrs	Male	136 / 76	124 / 74	-12/-2	8	136	76	124	74
8545818	86yrs	Male	136 / 68	140 / 68	4/0	4	136	68	140	68
8545849	58yrs	Male	136 / 78	138 / 79	2/1	2	136	78	138	79
8545884	78yrs	Male	110 / 64	110 / 74	0/10	6	110	64	110	74
8546016	55yrs	Male	135 / 80	135 / 80	0/0	1	135	80	135	80
8546267	64yrs	Male	132 / 76	130 / 76	-2/0	22	132	76	130	76
8546307	64yrs	Male	170 / 86	134 / 76	-36/-10	10	170	86	134	76
8546335	61yrs	Male	130 / 70	145 / 80	15/10	8	130	70	145	80
8546359	76yrs	Male	120 / 70	147 / 83	27/13	3	120	70	147	83
8546363	73yrs	Male	140 / 70	140 / 80	0/10	4	140	70	140	80
8546376	75yrs	Male	126 / 76	180 / 80	54/4	52	126	76	180	80
8546438	65yrs	Male	122 / 80	122 / 80	0/0	1	122	80	122	80
8546560	34yrs	Male	106 / 66	106 / 66	0/0	1	106	66	106	66
8546595	53yrs	Male	130 / 80	140 / 70	10/-10	3	130	80	140	70
8546598	76yrs	Male	110 / 75	130 / 80	20/5	7	110	75	130	80
8546724	85yrs	Male	162 / 98	130 / 80	-32/-18	3	162	98	130	80
8546765	69yrs	Male	140 / 70	140 / 72	0/2	7	140	70	140	72
8546840	93yrs	Male	150 / 70	140 / 75	-10/5	2	150	70	140	75
8546913	61yrs	Male	138 / 68	122 / 72	-16/4	5	138	68	122	72
8546938	72yrs	Male	140 / 86	140 / 86	0/0	1	140	86	140	86
8546947	53yrs	Male	138 / 78	158 / 80	20/2	6	138	78	158	80
8546984	69yrs	Male	120 / 70	169 / 90	49/20	4	120	70	169	90
8547015	63yrs	Male	110 / 70	102 / 70	-8/0	7	110	70	102	70
8547116	76yrs	Male	132 / 66	130 / 66	-2/0	2	132	66	130	66
8547127	55yrs	Male	110 / 80	118 / 80	8/0	5	110	80	118	80
8547269	58yrs	Male	170 / 104	120 / 68	-50/-36	7	170	104	120	68
8547330	75yrs	Male	160 / 70	139 / 69	-21/-1	7	160	70	139	69
8547335	77yrs	Male	120 / 70	141 / 82	21/12	5	120	70	141	82
8547417	59yrs	Male	143 / 84	145 / 84	2/0	5	143	84	145	84
8547470	42yrs	Male	128 / 79	130 / 88	2/9	28	128	79	130	88
8547645	55yrs	Male	110 / 72	110 / 72	0/0	2	110	72	110	72
8547686	73yrs	Female	130 / 76	122 / 74	-8/-2	5	130	76	122	74
8547694	72yrs	Female	138 / 80	142 / 90	4/10	3	138	80	142	90
8547698	75yrs	Female	142 / 76	110 / 66	-32/-10	4	142	76	110	66
8547738	67yrs	Female	140 / 82	130 / 80	-10/-2	3	140	82	130	80
8547741	69yrs	Female	142 / 81	121 / 78	-21/-3	10	142	81	121	78
8547743	76yrs	Female	150 / 59	165 / 86	15/27	7	150	59	165	86
8547762	61yrs	Female	120 / 62	122 / 76	2/14	7	120	62	122	76
8547770	76yrs	Female	162 / 86	120 / 72	-42/-14	5	162	86	120	72
8547772	42yrs	Female	133 / 80	130 / 72	-3/-8	3	133	80	130	72
8547814	74yrs	Female	124 / 70	129 / 83	5/13	2	124	70	129	83
8547837	78yrs	Female	132 / 76	120 / 65	-12/-11	7	132	76	120	65
8547913	50yrs	Female	136 / 110	129 / 91	-7/-19	31	136	110	129	91
8547932	64yrs	Female	130 / 76	138 / 80	8/4	3	130	76	138	80
8547954	65yrs	Male	142 / 88	136 / 86	-6/-2	4	142	88	136	86
8548019	62yrs	Male	160 / 90	126 / 82	-34/-8	6	160	90	126	82
8548021	46yrs	Male	130 / 91	140 / 85	10/-6	3	130	91	140	85
8548129	55yrs	Female	128 / 72	110 / 70	-18/-2	5	128	72	110	70
8548138	58yrs	Female	122 / 74	112 / 78	-10/4	5	122	74	112	78
8548149	67yrs	Male	98 / 58	130 / 85	32/27	6	98	58	130	85
8548248	65yrs	Female	130 / 76	165 / 108	35/32	7	130	76	165	108
8548287	61yrs	Female	218 / 92	165 / 105	-53/13	9	218	92	165	105
8548291	76yrs	Female	110 / 70	122 / 80	12/10	6	110	70	122	80
8548298	61yrs	Female	130 / 78	110 / 60	-20/-18	3	130	78	110	60
8548323	53yrs	Female	118 / 70	142 / 85	24/15	5	118	70	142	85
8548352	77yrs	Female	130 / 80	122 / 85	-8/5	6	130	80	122	85
8548392	75yrs	Female	132 / 78	117 / 64	-15/-14	7	132	78	117	64
8548426	72yrs	Female	168 / 84	139 / 79	-29/-5	7	168	84	139	79
8584984	62yrs	Male	140 / 80	135 / 70	-5/-10	5	140	80	135	70
8995964	50yrs	Female	110 / 70	110 / 70	0/0	1	110	70	110	70
8996399	49yrs	Male	169 / 116	127 / 76	-42/-40	3	169	116	127	76
8996427	54yrs	Male	120 / 75	108 / 72	-12/-3	4	120	75	108	72
8997677	61yrs	Male	130 / 82	130 / 82	0/0	1	130	82	130	82
8999136	83yrs	Male	120 / 71	120 / 70	0/-1	2	120	71	120	70
8999154	77yrs	Female	161 / 91	140 / 72	-21/-19	4	161	91	140	72
8999408	63yrs	Female	106 / 62	110 / 60	4/-2	2	106	62	110	60
9005189	36yrs	Female	120 / 70	110 / 80	-10/10	3	120	70	110	80
9005223	57yrs	Male	110 / 75	126 / 90	16/15	2	110	75	126	90
9006942	72yrs	Male	142 / 88	130 / 82	-12/-6	6	142	88	130	82
9025019	65yrs	Female	158 / 81	138 / 92	-20/11	4	158	81	138	92
9027457	45yrs	Male	134 / 88	132 / 90	-2/2	10	134	88	132	90
9134507	46yrs	Male	137 / 94	137 / 94	0/0	1	137	94	137	94
9136627	79yrs	Female	138 / 78	120 / 70	-18/-8	2	138	78	120	70
9173724	62yrs	Male	144 / 82	130 / 80	-14/-2	3	144	82	130	80
9187066	50yrs	Female	150 / 90	150 / 90	0/0	1	150	90	150	90
9194870	67yrs	Female	172 / 81	126 / 82	-46/1	7	172	81	126	82
9296601	34yrs	Female	126 / 76	120 / 70	-6/-6	2	126	76	120	70
9354024	79yrs	Female	160 / 80	145 / 70	-15/-10	3	160	80	145	70
9399047	86yrs	Female	118 / 60	132 / 82	14/22	6	118	60	132	82
9409659	52yrs	Male	145 / 75	136 / 80	-9/5	5	145	75	136	80
9411926	44yrs	Female	157 / 92	136 / 86	-21/-6	8	157	92	136	86
9412203	33yrs	Male	122 / 64	110 / 82	-12/18	2	122	64	110	82
9417824	60yrs	Male	160 / 92	147 / 96	-13/4	4	160	92	147	96
9418595	74yrs	Female	120 / 60	152 / 60	32/0	2	120	60	152	60
9419966	51yrs	Female	120 / 80	122 / 80	2/0	5	120	80	122	80
9419968	58yrs	Male	134 / 74	110 / 65	-24/-9	2	134	74	110	65
9420068	51yrs	Female	174 / 108	138 / 80	-36/-28	19	174	108	138	80
9420324	26yrs	Female	135 / 75	125 / 78	-10/3	6	135	75	125	78
9468693	62yrs	Female	130 / 70	130 / 70	0/0	2	130	70	130	70
9477262	71yrs	Male	132 / 80	120 / 76	-12/-4	7	132	80	120	76
9485642	68yrs	Female	110 / 60	110 / 76	0/16	2	110	60	110	76
9655955	36yrs	Male	114 / 76	128 / 88	14/12	2	114	76	128	88
9708826	58yrs	Female	130 / 90	150 / 89	20/-1	6	130	90	150	89
9757869	47yrs	Male	120 / 90	134 / 84	14/-6	3	120	90	134	84
9903456	61yrs	Male	130 / 72	172 / 85	42/13	5	130	72	172	85
9903997	63yrs	Female	150 / 90	130 / 76	-20/-14	4	150	90	130	76
9917667	53yrs	Male	129 / 76	129 / 76	0/0	2	129	76	129	76
9918011	59yrs	Male	120 / 80	120 / 80	0/0	1	120	80	120	80
9964031	38yrs	Male	142 / 100	120 / 60	-22/-40	5	142	100	120	60
10024045	37yrs	Female	160 / 90	138 / 78	-22/-12	12	160	90	138	78
10121052	68yrs	Male	174 / 93	140 / 80	-34/-13	4	174	93	140	80
10163447	76yrs	Female	140 / 80	140 / 86	0/6	5	140	80	140	86
10170155	55yrs	Male	132 / 88	134 / 78	2/-10	3	132	88	134	78
10184553	50yrs	Male	112 / 68	132 / 82	20/14	16	112	68	132	82
10213933	21yrs	Female	128 / 84	130 / 77	2/-7	24	128	84	130	77
10215525	47yrs	Male	210 / 122	130 / 78	-80/-44	4	210	122	130	78
10335695	50yrs	Female	136 / 84	140 / 88	4/4	9	136	84	140	88
10336244	27yrs	Female	120 / 82	120 / 82	0/0	1	120	82	120	82
10384102	40yrs	Female	140 / 89	140 / 89	0/0	1	140	89	140	89
10527267	73yrs	Male	118 / 64	138 / 78	20/14	9	118	64	138	78
10537224	46yrs	Female	120 / 80	131 / 84	11/4	22	120	80	131	84
10541741	53yrs	Male	140 / 90	140 / 90	0/0	1	140	90	140	90
10546599	55yrs	Male	122 / 82	123 / 80	1/-2	9	122	82	123	80
10549885	47yrs	Male	122 / 70	124 / 77	2/7	5	122	70	124	77
10575996	73yrs	Female	100 / 72	100 / 72	0/0	1	100	72	100	72
10576215	43yrs	Female	146 / 96	146 / 96	0/0	7	146	96	146	96
10576218	76yrs	Female	140 / 83	158 / 87	18/4	8	140	83	158	87
10576291	64yrs	Female	110 / 64	120 / 70	10/6	6	110	64	120	70
10576495	62yrs	Female	143 / 89	120 / 70	-23/-19	4	143	89	120	70
10576684	67yrs	Male	126 / 62	110 / 70	-16/8	2	126	62	110	70
10576780	77yrs	Male	140 / 82	120 / 68	-20/-14	4	140	82	120	68
10576783	71yrs	Female	150 / 70	120 / 70	-30/0	4	150	70	120	70
10576905	53yrs	Female	156 / 98	156 / 98	0/0	1	156	98	156	98
10576959	89yrs	Female	120 / 60	160 / 68	40/8	11	120	60	160	68
10576991	60yrs	Male	164 / 90	152 / 91	-12/1	9	164	90	152	91
10577126	55yrs	Female	135 / 85	166 / 78	31/-7	4	135	85	166	78
10577187	59yrs	Female	118 / 70	110 / 74	-8/4	2	118	70	110	74
10577328	74yrs	Female	160 / 79	130 / 70	-30/-9	6	160	79	130	70
10577698	41yrs	Female	120 / 60	122 / 82	2/22	3	120	60	122	82
10577732	75yrs	Female	141 / 90	122 / 82	-19/-8	3	141	90	122	82
10578033	70yrs	Male	130 / 78	130 / 76	0/-2	6	130	78	130	76
10578121	72yrs	Female	130 / 80	130 / 80	0/0	1	130	80	130	80
10578129	72yrs	Female	140 / 80	154 / 91	14/11	9	140	80	154	91
10578494	71yrs	Male	102 / 54	132 / 64	30/10	6	102	54	132	64
10578497	62yrs	Female	136 / 80	167 / 97	31/17	13	136	80	167	97
10578671	76yrs	Female	118 / 58	152 / 77	34/19	4	118	58	152	77
10578679	79yrs	Male	154 / 100	166 / 105	12/5	6	154	100	166	105
10578775	67yrs	Male	120 / 72	120 / 80	0/8	2	120	72	120	80
10578776	76yrs	Female	178 / 90	140 / 80	-38/-10	14	178	90	140	80
10578935	75yrs	Male	120 / 60	120 / 82	0/22	4	120	60	120	82
10578994	89yrs	Female	151 / 68	122 / 50	-29/-18	3	151	68	122	50
10578996	62yrs	Male	130 / 90	120 / 78	-10/-12	4	130	90	120	78
10617601	70yrs	Male	118 / 80	119 / 76	1/-4	7	118	80	119	76
10617833	72yrs	Female	132 / 70	144 / 88	12/18	6	132	70	144	88
10619837	90yrs	Female	120 / 68	140 / 72	20/4	3	120	68	140	72
10619981	66yrs	Male	140 / 68	110 / 60	-30/-8	4	140	68	110	60
10621234	27yrs	Female	103 / 78	110 / 80	7/2	2	103	78	110	80
10623198	56yrs	Female	145 / 80	145 / 80	0/0	1	145	80	145	80
10624127	59yrs	Female	148 / 82	133 / 81	-15/-1	9	148	82	133	81
10624874	55yrs	Male	120 / 76	120 / 76	0/0	1	120	76	120	76
10624891	25yrs	Female	110 / 73	110 / 73	0/0	1	110	73	110	73
10628161	82yrs	Male	114 / 78	110 / 80	-4/2	30	114	78	110	80
10680770	34yrs	Female	126 / 82	126 / 82	0/0	1	126	82	126	82
10686251	49yrs	Male	130 / 80	136 / 84	6/4	3	130	80	136	84
10721898	72yrs	Male	160 / 88	159 / 81	-1/-7	4	160	88	159	81
10721938	52yrs	Male	122 / 80	136 / 84	14/4	6	122	80	136	84
10851728	59yrs	Male	110 / 66	122 / 86	12/20	5	110	66	122	86
10855550	50yrs	Female	110 / 66	105 / 75	-5/9	82	110	66	105	75
10855991	37yrs	Female	138 / 80	139 / 84	1/4	7	138	80	139	84
10857714	50yrs	Male	114 / 74	124 / 80	10/6	4	114	74	124	80
10876593	49yrs	Female	138 / 68	120 / 76	-18/8	14	138	68	120	76
11039711	62yrs	Male	124 / 74	139 / 86	15/12	4	124	74	139	86
11042816	59yrs	Female	138 / 88	147 / 78	9/-10	10	138	88	147	78
11060061	48yrs	Female	140 / 78	136 / 80	-4/2	7	140	78	136	80
11066879	41yrs	Female	110 / 60	110 / 70	0/10	12	110	60	110	70
11141047	77yrs	Female	128 / 72	126 / 80	-2/8	24	128	72	126	80
11219063	70yrs	Male	132 / 82	132 / 82	0/0	1	132	82	132	82
11219413	39yrs	Male	130 / 70	154 / 106	24/36	2	130	70	154	106
11221226	70yrs	Female	130 / 68	146 / 95	16/27	3	130	68	146	95
11221227	71yrs	Female	124 / 72	110 / 60	-14/-12	4	124	72	110	60
11221485	80yrs	Female	132 / 86	128 / 86	-4/0	12	132	86	128	86
11221798	69yrs	Female	138 / 70	138 / 70	0/0	1	138	70	138	70
11267305	53yrs	Male	138 / 84	137 / 80	-1/-4	3	138	84	137	80
11292505	68yrs	Female	120 / 60	153 / 98	33/38	4	120	60	153	98
11293415	77yrs	Male	140 / 70	140 / 70	0/0	7	140	70	140	70
11297609	51yrs	Male	140 / 70	126 / 72	-14/2	2	140	70	126	72
11375561	58yrs	Male	170 / 90	136 / 80	-34/-10	9	170	90	136	80
11392418	54yrs	Male	168 / 106	150 / 100	-18/-6	4	168	106	150	100
11409433	54yrs	Female	132 / 78	176 / 102	44/24	11	132	78	176	102
11409499	65yrs	Male	100 / 80	110 / 60	10/-20	4	100	80	110	60
11599531	69yrs	Male	130 / 82	138 / 84	8/2	3	130	82	138	84
11613509	80yrs	Female	128 / 68	110 / 60	-18/-8	2	128	68	110	60
11666372	70yrs	Female	140 / 80	140 / 80	0/0	1	140	80	140	80
11667049	59yrs	Female	120 / 75	138 / 86	18/11	2	120	75	138	86
11674073	56yrs	Male	128 / 82	110 / 80	-18/-2	4	128	82	110	80
11741375	25yrs	Female	136 / 90	132 / 80	-4/-10	2	136	90	132	80
11750220	52yrs	Female	130 / 90	147 / 113	17/23	5	130	90	147	113
11787613	57yrs	Female	160 / 82	140 / 78	-20/-4	3	160	82	140	78
11866159	40yrs	Male	140 / 78	120 / 80	-20/2	8	140	78	120	80
11892199	65yrs	Male	168 / 93	160 / 88	-8/-5	7	168	93	160	88
12099001	61yrs	Male	125 / 70	125 / 70	0/0	2	125	70	125	70
12226770	68yrs	Male	138 / 68	125 / 73	-13/5	8	138	68	125	73
12269736	73yrs	Male	120 / 80	136 / 78	16/-2	10	120	80	136	78
12303544	39yrs	Female	98 / 58	134 / 86	36/28	3	98	58	134	86
12384217	19yrs	Female	110 / 70	119 / 81	9/11	6	110	70	119	81
12396762	66yrs	Male	138 / 84	128 / 88	-10/4	16	138	84	128	88
12415054	66yrs	Male	144 / 86	137 / 90	-7/4	6	144	86	137	90
12450060	43yrs	Female	128 / 88	135 / 84	7/-4	6	128	88	135	84
12740915	79yrs	Female	142 / 78	152 / 79	10/1	10	142	78	152	79
12895249	47yrs	Female	140 / 70	130 / 70	-10/0	4	140	70	130	70
13089026	45yrs	Male	122 / 76	122 / 76	0/0	1	122	76	122	76
13408011	39yrs	Male	132 / 84	132 / 84	0/0	3	132	84	132	84
13466308	43yrs	Male	130 / 70	145 / 86	15/16	2	130	70	145	86
13489166	57yrs	Male	130 / 80	132 / 72	2/-8	5	130	80	132	72
13825992	45yrs	Male	138 / 75	140 / 88	2/13	9	138	75	140	88
14097908	73yrs	Male	134 / 76	116 / 67	-18/-9	7	134	76	116	67
14397088	67yrs	Female	140 / 82	138 / 80	-2/-2	2	140	82	138	80
14619671	76yrs	Female	142 / 82	140 / 70	-2/-12	24	142	82	140	70
14808252	71yrs	Female	130 / 64	140 / 70	10/6	2	130	64	140	70
14932342	44yrs	Male	128 / 91	120 / 80	-8/-11	6	128	91	120	80
15018805	57yrs	Male	130 / 76	130 / 76	0/0	1	130	76	130	76
15082600	58yrs	Male	114 / 60	114 / 60	0/0	1	114	60	114	60
15213735	34yrs	Female	147 / 115	171 / 110	24/-5	9	147	115	171	110
15215971	51yrs	Female	158 / 80	122 / 86	-36/6	9	158	80	122	86
15299826	55yrs	Male	112 / 80	120 / 76	8/-4	12	112	80	120	76
15447758	51yrs	Female	118 / 86	118 / 86	0/0	1	118	86	118	86
15448990	68yrs	Female	132 / 76	132 / 82	0/6	2	132	76	132	82
15684312	48yrs	Female	122 / 76	113 / 57	-9/-19	3	122	76	113	57
15778410	34yrs	Male	140 / 90	160 / 90	20/0	3	140	90	160	90
16647551	46yrs	Female	110 / 80	120 / 64	10/-16	5	110	80	120	64
17278385	74yrs	Female	136 / 70	140 / 78	4/8	2	136	70	140	78
17470165	49yrs	Male	180 / 100	118 / 78	-62/-22	8	180	100	118	78
17820531	21yrs	Female	138 / 78	133 / 87	-5/9	3	138	78	133	87
17907795	27yrs	Female	128 / 84	110 / 70	-18/-14	4	128	84	110	70
18017054	69yrs	Male	136 / 74	136 / 84	0/10	9	136	74	136	84
18147642	48yrs	Male	122 / 74	104 / 75	-18/1	3	122	74	104	75
18403255	54yrs	Male	126 / 78	120 / 78	-6/0	4	126	78	120	78
18507737	65yrs	Male	126 / 88	138 / 85	12/-3	2	126	88	138	85
18648179	57yrs	Male	110 / 70	130 / 76	20/6	4	110	70	130	76
18716860	57yrs	Female	136 / 78	149 / 88	13/10	5	136	78	149	88
19069496	65yrs	Female	130 / 80	130 / 80	0/0	1	130	80	130	80
19536315	53yrs	Female	122 / 86	146 / 91	24/5	2	122	86	146	91
19979099	59yrs	Male	180 / 100	158 / 92	-22/-8	22	180	100	158	92
20142610	43yrs	Female	119 / 75	118 / 80	-1/5	3	119	75	118	80
20203189	45yrs	Male	102 / 70	102 / 70	0/0	1	102	70	102	70
20552634	37yrs	Male	104 / 72	104 / 72	0/0	2	104	72	104	72
20665222	61yrs	Male	118 / 82	130 / 76	12/-6	2	118	82	130	76
20995693	63yrs	Male	155 / 90	118 / 76	-37/-14	12	155	90	118	76
21028232	67yrs	Female	162 / 84	154 / 88	-8/4	4	162	84	154	88
21378368	69yrs	Male	130 / 70	140 / 80	10/10	2	130	70	140	80
21378413	65yrs	Male	140 / 74	138 / 80	-2/6	2	140	74	138	80
21378484	65yrs	Male	124 / 78	124 / 78	0/0	1	124	78	124	78
21378808	79yrs	Male	135 / 70	130 / 68	-5/-2	2	135	70	130	68
21379056	73yrs	Female	148 / 82	164 / 96	16/14	4	148	82	164	96
21397675	65yrs	Male	130 / 80	120 / 70	-10/-10	2	130	80	120	70
21397817	73yrs	Male	110 / 78	126 / 78	16/0	3	110	78	126	78
21398065	66yrs	Male	140 / 78	150 / 90	10/12	3	140	78	150	90
21708230	38yrs	Female	126 / 78	128 / 79	2/1	6	126	78	128	79
21777637	63yrs	Male	130 / 76	152 / 90	22/14	2	130	76	152	90
22128978	58yrs	Male	110 / 66	112 / 72	2/6	6	110	66	112	72
22480740	39yrs	Female	151 / 96	129 / 89	-22/-7	20	151	96	129	89
22577788	76yrs	Male	130 / 66	148 / 80	18/14	8	130	66	148	80
22612845	76yrs	Male	122 / 70	130 / 80	8/10	4	122	70	130	80
22827122	28yrs	Female	112 / 68	110 / 68	-2/0	5	112	68	110	68
22835847	57yrs	Female	110 / 70	133 / 83	23/13	4	110	70	133	83
23356325	41yrs	Female	132 / 82	132 / 82	0/0	3	132	82	132	82
23498637	61yrs	Male	130 / 78	130 / 76	0/-2	2	130	78	130	76
23552360	29yrs	Male	104 / 82	110 / 60	6/-22	4	104	82	110	60
23571957	62yrs	Female	139 / 104	130 / 80	-9/-24	10	139	104	130	80
23575076	44yrs	Male	138 / 97	134 / 84	-4/-13	8	138	97	134	84
23745516	64yrs	Female	140 / 90	135 / 80	-5/-10	18	140	90	135	80
23870125	52yrs	Male	138 / 78	130 / 87	-8/9	4	138	78	130	87
24433689	38yrs	Male	108 / 60	132 / 94	24/34	2	108	60	132	94
24576660	46yrs	Female	118 / 64	118 / 75	0/11	3	118	64	118	75
24580537	65yrs	Female	146 / 82	132 / 79	-14/-3	8	146	82	132	79
24580541	50yrs	Female	126 / 80	126 / 80	0/0	1	126	80	126	80
25044283	42yrs	Female	128 / 68	130 / 90	2/22	2	128	68	130	90
25918299	47yrs	Female	162 / 82	140 / 80	-22/-2	12	162	82	140	80
26215717	46yrs	Female	151 / 107	146 / 95	-5/-12	3	151	107	146	95
26578003	33yrs	Female	133 / 86	113 / 87	-20/1	4	133	86	113	87
26727014	67yrs	Female	136 / 80	136 / 80	0/0	1	136	80	136	80
26795173	68yrs	Female	130 / 80	130 / 80	0/0	1	130	80	130	80
27158069	52yrs	Female	134 / 88	134 / 88	0/0	2	134	88	134	88
27961429	45yrs	Female	130 / 86	134 / 90	4/4	12	130	86	134	90
28267298	61yrs	Male	140 / 76	128 / 72	-12/-4	4	140	76	128	72
28376630	68yrs	Female	160 / 102	152 / 78	-8/-24	32	160	102	152	78
28550457	48yrs	Female	116 / 74	138 / 80	22/6	8	116	74	138	80
28945741	47yrs	Female	122 / 96	120 / 80	-2/-16	3	122	96	120	80
28964220	55yrs	Male	150 / 90	150 / 90	0/0	2	150	90	150	90
28998745	26yrs	Male	150 / 60	150 / 60	0/0	1	150	60	150	60
29041789	47yrs	Male	150 / 96	136 / 90	-14/-6	4	150	96	136	90
29178939	29yrs	Male	130 / 90	130 / 80	0/-10	2	130	90	130	80
29441972	31yrs	Female	120 / 80	120 / 80	0/0	1	120	80	120	80
29498533	52yrs	Female	140 / 90	134 / 70	-6/-20	3	140	90	134	70
29728962	44yrs	Female	132 / 78	122 / 83	-10/5	2	132	78	122	83
29982963	58yrs	Male	120 / 80	120 / 80	0/0	1	120	80	120	80
30659947	24yrs	Female	111 / 77	111 / 77	0/0	1	111	77	111	77
31292397	52yrs	Male	232 / 168	128 / 83	-104/-85	10	132	68	128	83
31308716	62yrs	Female	118 / 78	118 / 80	0/2	10	118	78	118	80
31573375	44yrs	Female	125 / 75	120 / 80	-5/5	2	125	75	120	80
31891888	37yrs	Female	120 / 75	138 / 104	18/29	9	120	75	138	104
32049403	21yrs	Female	110 / 82	120 / 76	10/-6	6	110	82	120	76
32159681	41yrs	Female	108 / 72	109 / 66	1/-6	2	108	72	109	66
32161241	62yrs	Male	114 / 68	105 / 65	-9/-3	3	114	68	105	65
32488874	40yrs	Male	120 / 80	110 / 70	-10/-10	4	120	80	110	70
32545686	43yrs	Female	136 / 78	132 / 81	-4/3	3	136	78	132	81
32568203	45yrs	Female	136 / 80	114 / 69	-22/-11	2	136	80	114	69
32734578	25yrs	Female	122 / 82	124 / 78	2/-4	6	122	82	124	78
33243682	40yrs	Male	130 / 90	136 / 90	6/0	3	130	90	136	90
33285722	61yrs	Male	128 / 82	110 / 70	-18/-12	2	128	82	110	70
33301810	63yrs	Female	139 / 85	139 / 85	0/0	1	139	85	139	85
33301818	43yrs	Female	113 / 71	102 / 66	-11/-5	3	113	71	102	66
33334438	58yrs	Male	150 / 90	132 / 82	-18/-8	7	150	90	132	82
33336773	72yrs	Female	120 / 80	110 / 74	-10/-6	5	120	80	110	74
33390975	45yrs	Male	132 / 88	134 / 84	2/-4	3	132	88	134	84
33844776	49yrs	Female	130 / 70	118 / 72	-12/2	3	130	70	118	72
34384641	57yrs	Female	161 / 112	140 / 100	-21/-12	4	161	112	140	100
34768766	78yrs	Female	129 / 82	138 / 82	9/0	3	129	82	138	82
35254434	71yrs	Male	112 / 82	112 / 82	0/0	1	112	82	112	82
35371165	65yrs	Female	130 / 73	136 / 78	6/5	24	130	73	136	78
35736264	45yrs	Male	128 / 78	118 / 82	-10/4	4	128	78	118	82
36022300	58yrs	Male	168 / 84	134 / 78	-34/-6	3	168	84	134	78
36581226	44yrs	Female	140 / 90	125 / 75	-15/-15	5	140	90	125	75
36592066	48yrs	Male	132 / 78	144 / 79	12/1	8	132	78	144	79
36666034	54yrs	Male	120 / 80	111 / 79	-9/-1	2	120	80	111	79
36754667	63yrs	Female	122 / 80	115 / 78	-7/-2	7	122	80	115	78
36775704	67yrs	Male	157 / 90	134 / 74	-23/-16	10	157	90	134	74
36795002	83yrs	Female	110 / 70	120 / 82	10/12	4	110	70	120	82
36878539	49yrs	Male	130 / 70	132 / 86	2/16	2	130	70	132	86
36961091	42yrs	Female	124 / 70	132 / 82	8/12	2	124	70	132	82
37073976	65yrs	Female	115 / 75	120 / 70	5/-5	4	115	75	120	70
37507901	57yrs	Male	170 / 100	132 / 78	-38/-22	4	170	100	132	78
37673752	62yrs	Female	130 / 80	118 / 72	-12/-8	4	130	80	118	72
37679058	46yrs	Male	116 / 68	118 / 70	2/2	4	116	68	118	70
37840986	42yrs	Male	148 / 86	140 / 80	-8/-6	3	148	86	140	80
38101184	69yrs	Female	183 / 90	149 / 78	-34/-12	2	183	90	149	78
38540293	54yrs	Female	120 / 80	124 / 84	4/4	2	120	80	124	84
38575051	51yrs	Female	140 / 92	138 / 70	-2/-22	26	140	92	138	70
38609085	75yrs	Female	134 / 82	130 / 70	-4/-12	3	134	82	130	70
38974418	68yrs	Male	110 / 80	132 / 80	22/0	2	110	80	132	80
39047486	55yrs	Female	130 / 88	130 / 88	0/0	1	130	88	130	88
39158258	81yrs	Female	135 / 85	130 / 62	-5/-23	4	135	85	130	62
39376951	58yrs	Female	146 / 92	165 / 104	19/12	12	146	92	165	104
39498464	44yrs	Male	120 / 80	116 / 70	-4/-10	8	120	80	116	70
39503197	68yrs	Male	150 / 90	154 / 94	4/4	9	150	90	154	94
39990174	73yrs	Female	157 / 55	134 / 70	-23/15	3	157	55	134	70
40139085	48yrs	Male	132 / 67	114 / 66	-18/-1	6	132	67	114	66
40189444	63yrs	Female	138 / 80	138 / 80	0/0	1	138	80	138	80
40356591	33yrs	Male	126 / 62	134 / 90	8/28	4	126	62	134	90
40469357	39yrs	Female	120 / 80	118 / 70	-2/-10	5	120	80	118	70
40524507	49yrs	Male	141 / 85	120 / 88	-21/3	4	141	85	120	88
40538460	63yrs	Male	130 / 80	132 / 78	2/-2	2	130	80	132	78
40550216	48yrs	Male	130 / 85	130 / 80	0/-5	5	130	85	130	80
40574849	60yrs	Male	122 / 90	148 / 89	26/-1	2	122	90	148	89
40979710	55yrs	Male	132 / 84	140 / 80	8/-4	2	132	84	140	80
41032505	52yrs	Female	120 / 70	136 / 78	16/8	2	120	70	136	78
41135474	58yrs	Male	120 / 75	120 / 80	0/5	3	120	75	120	80
41136771	54yrs	Male	130 / 70	130 / 70	0/0	1	130	70	130	70
41139659	55yrs	Female	130 / 72	134 / 82	4/10	2	130	72	134	82
41729754	57yrs	Female	138 / 92	132 / 93	-6/1	4	138	92	132	93
42009237	55yrs	Male	130 / 80	122 / 68	-8/-12	2	130	80	122	68
42153101	44yrs	Female	158 / 88	125 / 86	-33/-2	3	158	88	125	86
42188209	75yrs	Male	130 / 80	110 / 75	-20/-5	4	130	80	110	75
42189389	61yrs	Female	148 / 96	139 / 83	-9/-13	5	148	96	139	83
42252035	41yrs	Male	100 / 58	98 / 66	-2/8	4	100	58	98	66
42581828	49yrs	Male	140 / 76	177 / 100	37/24	7	140	76	177	100
42678516	33yrs	Female	123 / 80	120 / 80	-3/0	2	123	80	120	80
42852066	42yrs	Male	126 / 80	136 / 78	10/-2	9	126	80	136	78
42990284	37yrs	Male	122 / 84	122 / 84	0/0	1	122	84	122	84
43222377	50yrs	Male	138 / 88	142 / 90	4/2	7	138	88	142	90
43470901	52yrs	Male	138 / 80	154 / 93	16/13	10	138	80	154	93
43926824	83yrs	Female	120 / 70	153 / 85	33/15	8	120	70	153	85
44119173	70yrs	Female	120 / 80	136 / 68	16/-12	2	120	80	136	68
44143425	61yrs	Male	130 / 75	128 / 78	-2/3	3	130	75	128	78
44213779	43yrs	Female	138 / 82	145 / 80	7/-2	2	138	82	145	80
44409214	43yrs	Male	128 / 74	128 / 74	0/0	1	128	74	128	74
44427022	56yrs	Male	148 / 78	154 / 99	6/21	3	148	78	154	99
44481819	49yrs	Female	140 / 90	138 / 88	-2/-2	6	140	90	138	88
44554554	77yrs	Male	132 / 80	132 / 60	0/-20	4	132	80	132	60
44785304	65yrs	Male	123 / 73	138 / 86	15/13	2	123	73	138	86
45167451	54yrs	Male	120 / 65	110 / 60	-10/-5	2	120	65	110	60
45521092	45yrs	Male	130 / 86	154 / 86	24/0	6	130	86	154	86
45816016	62yrs	Male	152 / 88	130 / 80	-22/-8	3	152	88	130	80
46030569	57yrs	Female	110 / 70	122 / 80	12/10	2	110	70	122	80
47037777	78yrs	Male	138 / 70	140 / 80	2/10	3	138	70	140	80
47353508	43yrs	Male	124 / 78	124 / 78	0/0	1	124	78	124	78
47428774	41yrs	Female	120 / 84	120 / 84	0/0	1	120	84	120	84
47496840	55yrs	Male	135 / 80	137 / 81	2/1	2	135	80	137	81
47512631	38yrs	Female	156 / 96	140 / 84	-16/-12	6	156	96	140	84
47801048	58yrs	Male	122 / 74	112 / 80	-10/6	10	122	74	112	80
48286175	71yrs	Female	158 / 82	136 / 86	-22/4	6	158	82	136	86
48482128	70yrs	Male	180 / 90	140 / 80	-40/-10	4	180	90	140	80
48756134	67yrs	Male	176 / 89	176 / 89	0/0	1	176	89	176	89
49115084	71yrs	Male	130 / 80	140 / 80	10/0	5	130	80	140	80
49225206	70yrs	Male	138 / 80	138 / 72	0/-8	24	138	80	138	72
49260763	69yrs	Female	168 / 92	138 / 62	-30/-30	3	168	92	138	62
49986300	66yrs	Female	140 / 80	130 / 70	-10/-10	3	140	80	130	70
50030282	44yrs	Male	142 / 92	120 / 90	-22/-2	14	142	92	120	90
50039992	53yrs	Male	110 / 72	116 / 80	6/8	5	110	72	116	80
51222119	46yrs	Female	122 / 78	124 / 83	2/5	3	122	78	124	83
51396831	63yrs	Female	138 / 66	115 / 66	-23/0	5	138	66	115	66
51482668	33yrs	Female	100 / 60	109 / 66	9/6	3	100	60	109	66
52034192	48yrs	Female	144 / 82	144 / 82	0/0	1	144	82	144	82
52104979	44yrs	Female	132 / 82	132 / 82	0/0	1	132	82	132	82
52339985	73yrs	Female	124 / 80	130 / 74	6/-6	6	124	80	130	74
52562184	66yrs	Female	115 / 70	131 / 70	16/0	5	115	70	131	70
52880960	32yrs	Female	125 / 85	126 / 80	1/-5	3	125	85	126	80
53198576	43yrs	Male	96 / 56	96 / 56	0/0	2	96	56	96	56
53226079	34yrs	Female	98 / 70	98 / 66	0/-4	3	98	70	98	66
53733897	67yrs	Female	120 / 77	130 / 68	10/-9	3	120	77	130	68
53875608	47yrs	Male	148 / 100	159 / 85	11/-15	4	148	100	159	85
54288576	41yrs	Female	125 / 73	122 / 86	-3/13	13	125	73	122	86
54497675	33yrs	Male	125 / 80	125 / 80	0/0	1	125	80	125	80
54708746	39yrs	Male	110 / 70	110 / 70	0/0	1	110	70	110	70
55012297	49yrs	Female	154 / 96	154 / 96	0/0	2	154	96	154	96
58745113	42yrs	Male	106 / 78	106 / 78	0/0	1	106	78	106	78
58956813	58yrs	Male	142 / 89	142 / 66	0/-23	3	142	89	142	66
59460891	74yrs	Male	140 / 70	134 / 82	-6/12	5	140	70	134	82
59708171	64yrs	Male	158 / 118	158 / 118	0/0	1	158	118	158	118
59741346	48yrs	Female	155 / 98	133 / 88	-22/-10	6	155	98	133	88
59994337	61yrs	Male	140 / 90	140 / 90	0/0	1	140	90	140	90
60109473	33yrs	Male	136 / 86	136 / 86	0/0	1	136	86	136	86
60374145	46yrs	Female	140 / 92	140 / 92	0/0	1	140	92	140	92
60374147	51yrs	Male	121 / 85	121 / 85	0/0	1	121	85	121	85
60526537	30yrs	Female	124 / 78	108 / 64	-16/-14	2	124	78	108	64
60804001	30yrs	Male	142 / 99	142 / 99	0/0	1	142	99	142	99
61291463	50yrs	Female	139 / 79	139 / 79	0/0	2	139	79	139	79
61310388	43yrs	Female	132 / 72	122 / 79	-10/7	2	132	72	122	79
61310393	48yrs	Male	120 / 71	120 / 71	0/0	2	120	71	120	71
61358295	35yrs	Male	132 / 70	132 / 70	0/0	1	132	70	132	70
61447856	31yrs	Female	133 / 77	133 / 77	0/0	1	133	77	133	77
61552266	49yrs	Male	145 / 74	116 / 70	-29/-4	3	145	74	116	70
61631384	32yrs	Male	155 / 77	126 / 76	-29/-1	7	144	77	126	76
61774062	44yrs	Male	158 / 88	152 / 84	-6/-4	6	158	88	152	84
62017950	36yrs	Male	140 / 90	130 / 74	-10/-16	3	140	90	130	74
62068994	65yrs	Female	144 / 90	144 / 90	0/0	1	144	90	144	90
62477010	46yrs	Female	132 / 82	132 / 82	0/0	1	132	82	132	82
