# Supplementary material for: Health and lifestyle advisors in support of primary care: An evaluation of an innovative pilot service in a region of high health inequality
Source: PLoS One. 2024 Apr 5;19(4):e0298955. doi: 10.1371/journal.pone.0298955 (PMC10997055; doi:10.1371/journal.pone.0298955)
Supplement: S4 Data — (CSV) [file pone.0298955.s005.csv]

PatientID	Age	Sex	Smoking Status_First	Smoking Status_Last	Appointments
147094	61yrs	Male	Ex-smoker	Ex-smoker	3
170207	55yrs	Male	Non-smoker	Non-smoker	1
332855	53yrs	Male	Ex-smoker	Ex-smoker	2
540189	58yrs	Male	Ex-smoker	Ex-smoker	4
731744	47yrs	Female	Ex-smoker	Ex-smoker	2
1644906	50yrs	Male	Light cigarette smoker (1-9 cigs/day)	Light cigarette smoker (1-9 cigs/day)	1
1936006	47yrs	Male	Ex-smoker	Ex-smoker	1
1992648	73yrs	Female	Ex-smoker	Ex-smoker	1
1992919	74yrs	Male	Ex-smoker	Ex-smoker	1
1992922	69yrs	Male	Light cigarette smoker (1-9 cigs/day)	Ex-smoker	3
1997339	55yrs	Male	Heavy cigarette smoker (20-39 cigs/day)	Moderate cigarette smoker (10-19 cigs/day)	2
2012997	61yrs	Male	Ex-smoker	Ex-smoker	2
2013092	81yrs	Male	Ex-smoker	Ex-smoker	2
2042010	60yrs	Female	Ex-smoker	Ex-smoker	3
2094587	62yrs	Male	Ex-smoker	Ex-smoker	1
2376627	63yrs	Male	Light cigarette smoker (1-9 cigs/day)	Light cigarette smoker (1-9 cigs/day)	4
2385091	63yrs	Male	Ex-smoker	Non-smoker	2
2386579	44yrs	Female	Light cigarette smoker (1-9 cigs/day)	Light cigarette smoker (1-9 cigs/day)	1
2387665	69yrs	Male	Ex-smoker	Ex-smoker	12
2396476	74yrs	Female	Ex-smoker	Ex-smoker	3
2400096	53yrs	Female	Ex-smoker	Non-smoker	2
2632469	86yrs	Female	Ex-smoker	Ex-smoker	1
2632607	84yrs	Male	Ex-smoker	Ex-smoker	6
2632765	55yrs	Female	Ex-smoker	Ex-smoker	3
2671829	74yrs	Male	Ex-smoker	Ex-smoker	1
2672135	63yrs	Male	Ex-smoker	Ex-smoker	1
2672310	51yrs	Male	Light cigarette smoker (1-9 cigs/day)	Light cigarette smoker (1-9 cigs/day)	4
2673634	59yrs	Female	Heavy cigarette smoker (20-39 cigs/day)	Heavy cigarette smoker (20-39 cigs/day)	4
2680818	60yrs	Male	Light cigarette smoker (1-9 cigs/day)	Light cigarette smoker (1-9 cigs/day)	1
2726401	46yrs	Male	Ex-smoker	Ex-smoker	7
2797751	48yrs	Female	Ex-smoker	Ex-smoker	3
2798490	81yrs	Female	Ex-smoker	Ex-smoker	7
2799785	45yrs	Male	Non-smoker	Non-smoker	1
2833216	67yrs	Female	Ex-smoker	Ex-smoker	3
2871771	52yrs	Female	Ex-smoker	Ex-smoker	3
2933872	51yrs	Female	Non-smoker	Non-smoker	1
3058193	57yrs	Female	Light cigarette smoker (1-9 cigs/day)	Light cigarette smoker (1-9 cigs/day)	2
3151993	73yrs	Male	Ex-smoker	Ex-smoker	1
3194952	49yrs	Female	Light cigarette smoker (1-9 cigs/day)	Light cigarette smoker (1-9 cigs/day)	2
3246375	71yrs	Male	Ex-smoker	Non-smoker	2
3246733	61yrs	Male	Ex-smoker	Ex-smoker	1
3268578	75yrs	Female	Non-smoker	Non-smoker	1
3273196	69yrs	Female	Ex-smoker	Ex-smoker	5
3275737	52yrs	Male	Ex-smoker	Ex-smoker	7
3276645	64yrs	Male	Ex-smoker	Ex-smoker	3
3276738	74yrs	Female	Non-smoker	Non-smoker	1
3283804	76yrs	Male	Ex-smoker	Ex-smoker	1
3285357	73yrs	Male	Ex-smoker	Ex-smoker	1
3427630	62yrs	Female	Non-smoker	Non-smoker	1
3429815	46yrs	Female	Heavy cigarette smoker (20-39 cigs/day)	Heavy cigarette smoker (20-39 cigs/day)	1
3431218	37yrs	Male	Light cigarette smoker (1-9 cigs/day)	Light cigarette smoker (1-9 cigs/day)	1
3433099	52yrs	Male	Ex-smoker	Ex-smoker	2
3434266	73yrs	Female	Ex-smoker	Ex-smoker	1
3523344	70yrs	Male	Non-smoker	Ex-smoker	2
3612060	67yrs	Female	Non-smoker	Non-smoker	1
3612274	55yrs	Female	Light cigarette smoker (1-9 cigs/day)	Light cigarette smoker (1-9 cigs/day)	1
3646739	90yrs	Male	Ex-smoker	Ex-smoker	5
3647534	50yrs	Female	Ex-smoker	Ex-smoker	2
3686456	44yrs	Female	Non-smoker	Non-smoker	1
3702338	39yrs	Male	Moderate cigarette smoker (10-19 cigs/day)	Moderate cigarette smoker (10-19 cigs/day)	1
3702624	53yrs	Female	Non-smoker	Non-smoker	2
3702638	61yrs	Male	Ex-smoker	Ex-smoker	2
3702719	69yrs	Female	Ex-smoker	Ex-smoker	1
3713623	67yrs	Female	Moderate cigarette smoker (10-19 cigs/day)	Heavy cigarette smoker (20-39 cigs/day)	4
3713718	67yrs	Male	Ex-smoker	Ex-smoker	3
3719902	62yrs	Female	Light cigarette smoker (1-9 cigs/day)	Light cigarette smoker (1-9 cigs/day)	5
3720476	52yrs	Male	Moderate cigarette smoker (10-19 cigs/day)	Ex-smoker	5
3720485	50yrs	Female	Non-smoker	Non-smoker	3
3720497	59yrs	Male	Ex-smoker	Ex-smoker	1
3720717	40yrs	Male	Ex-smoker	Ex-smoker	2
3720811	67yrs	Male	Ex-smoker	Ex-smoker	3
3720939	42yrs	Male	Moderate cigarette smoker (10-19 cigs/day)	Moderate cigarette smoker (10-19 cigs/day)	1
3721186	66yrs	Male	Non-smoker	Ex-smoker	2
3721338	65yrs	Male	Ex-smoker	Ex-smoker	6
3721664	53yrs	Female	Non-smoker	Non-smoker	1
3721759	68yrs	Female	Ex-smoker	Ex-smoker	6
3721884	47yrs	Male	Ex-smoker	Ex-smoker	5
3722374	42yrs	Female	Non-smoker	Non-smoker	1
3843757	47yrs	Male	Ex-smoker	Moderate cigarette smoker (10-19 cigs/day)	3
3844190	51yrs	Male	Ex-smoker	Non-smoker	5
3845921	45yrs	Male	Ex-smoker	Ex-smoker	2
3848575	53yrs	Female	Light cigarette smoker (1-9 cigs/day)	Light cigarette smoker (1-9 cigs/day)	1
3917912	32yrs	Female	Non-smoker	Non-smoker	1
3919086	68yrs	Male	Ex-smoker	Ex-smoker	3
3919380	65yrs	Male	Ex-smoker	Ex-smoker	5
3988366	35yrs	Female	Ex-smoker	Ex-smoker	2
4036269	57yrs	Male	Ex-smoker	Ex-smoker	1
4063356	67yrs	Female	Ex-smoker	Ex-smoker	2
4064461	57yrs	Female	Moderate cigarette smoker (10-19 cigs/day)	Moderate cigarette smoker (10-19 cigs/day)	1
4079477	72yrs	Female	Light cigarette smoker (1-9 cigs/day)	Light cigarette smoker (1-9 cigs/day)	2
4079625	42yrs	Male	Ex-smoker	Ex-smoker	1
4148751	57yrs	Male	Non-smoker	Non-smoker	1
4150116	57yrs	Male	Ex-smoker	Ex-smoker	3
4154637	74yrs	Female	Non-smoker	Non-smoker	4
4157028	76yrs	Female	Non-smoker	Non-smoker	3
4348595	44yrs	Male	Non-smoker	Non-smoker	1
4371013	63yrs	Male	Ex-smoker	Ex-smoker	3
4509163	41yrs	Male	Ex-smoker	Ex-smoker	1
4537921	43yrs	Female	Non-smoker	Non-smoker	2
4542398	64yrs	Male	Non-smoker	Non-smoker	3
4610965	36yrs	Female	Moderate cigarette smoker (10-19 cigs/day)	Ex-smoker	2
4697086	75yrs	Male	Non-smoker	Non-smoker	1
4830983	49yrs	Female	Non-smoker	Non-smoker	1
5013176	80yrs	Male	Moderate cigarette smoker (10-19 cigs/day)	Moderate cigarette smoker (10-19 cigs/day)	5
5448632	61yrs	Male	Heavy cigarette smoker (20-39 cigs/day)	Ex-smoker	2
5572717	35yrs	Male	Light cigarette smoker (1-9 cigs/day)	Light cigarette smoker (1-9 cigs/day)	1
5688757	58yrs	Female	Ex-smoker	Ex-smoker	2
5977336	40yrs	Male	Ex-smoker	Non-smoker	3
6640415	79yrs	Female	Ex-smoker	Ex-smoker	2
6679984	34yrs	Female	Moderate cigarette smoker (10-19 cigs/day)	Moderate cigarette smoker (10-19 cigs/day)	1
6683802	30yrs	Male	Ex-smoker	Ex-smoker	1
7248745	36yrs	Female	Ex-smoker	Ex-smoker	1
7276587	76yrs	Male	Ex-smoker	Ex-smoker	1
7283596	57yrs	Male	Ex-smoker	Ex-smoker	2
7461102	56yrs	Male	Non-smoker	Non-smoker	1
7667115	51yrs	Female	Non-smoker	Non-smoker	1
7894106	52yrs	Male	Non-smoker	Non-smoker	1
7994981	56yrs	Male	Ex-smoker	Ex-smoker	1
8142918	72yrs	Female	Non-smoker	Non-smoker	2
8308226	40yrs	Male	Light cigarette smoker (1-9 cigs/day)	Light cigarette smoker (1-9 cigs/day)	1
8523736	77yrs	Male	Ex-smoker	Ex-smoker	3
8524072	58yrs	Male	Heavy cigarette smoker (20-39 cigs/day)	Heavy cigarette smoker (20-39 cigs/day)	1
8526356	27yrs	Male	Moderate cigarette smoker (10-19 cigs/day)	Heavy cigarette smoker (20-39 cigs/day)	3
8528049	42yrs	Male	Moderate cigarette smoker (10-19 cigs/day)	Moderate cigarette smoker (10-19 cigs/day)	3
8532647	39yrs	Female	Non-smoker	Non-smoker	1
8533338	50yrs	Female	Non-smoker	Non-smoker	1
8535029	30yrs	Female	Non-smoker	Non-smoker	1
8535168	56yrs	Female	Non-smoker	Non-smoker	1
8535444	32yrs	Male	Ex-smoker	Ex-smoker	1
8535514	56yrs	Male	Non-smoker	Non-smoker	2
8535909	24yrs	Male	Moderate cigarette smoker (10-19 cigs/day)	Ex-smoker	2
8540306	52yrs	Female	Moderate cigarette smoker (10-19 cigs/day)	Moderate cigarette smoker (10-19 cigs/day)	1
8540447	70yrs	Female	Ex-smoker	Ex-smoker	2
8540464	69yrs	Female	Ex-smoker	Ex-smoker	1
8540492	80yrs	Female	Ex-smoker	Ex-smoker	2
8540529	63yrs	Female	Light cigarette smoker (1-9 cigs/day)	Ex-smoker	3
8540539	66yrs	Female	Ex-smoker	Ex-smoker	2
8540579	63yrs	Female	Non-smoker	Non-smoker	1
8540929	73yrs	Female	Ex-smoker	Ex-smoker	2
8540945	85yrs	Female	Non-smoker	Non-smoker	1
8540950	68yrs	Female	Ex-smoker	Ex-smoker	5
8541030	66yrs	Female	Ex-smoker	Ex-smoker	1
8541167	56yrs	Female	Ex-smoker	Non-smoker	5
8541216	55yrs	Female	Non-smoker	Non-smoker	1
8541220	73yrs	Female	Ex-smoker	Ex-smoker	1
8541267	54yrs	Female	Ex-smoker	Ex-smoker	1
8541268	69yrs	Female	Ex-smoker	Ex-smoker	3
8541316	86yrs	Male	Non-smoker	Non-smoker	1
8541389	51yrs	Female	Non-smoker	Non-smoker	1
8541397	47yrs	Male	Non-smoker	Non-smoker	1
8542059	72yrs	Male	Light cigarette smoker (1-9 cigs/day)	Ex-smoker	5
8542555	55yrs	Female	Ex-smoker	Ex-smoker	2
8542568	77yrs	Female	Ex-smoker	Ex-smoker	3
8542603	72yrs	Female	Ex-smoker	Ex-smoker	3
8542643	70yrs	Female	Ex-smoker	Ex-smoker	4
8542791	84yrs	Female	Ex-smoker	Ex-smoker	2
8542793	69yrs	Female	Ex-smoker	Ex-smoker	3
8542797	54yrs	Female	Non-smoker	Non-smoker	1
8542856	75yrs	Female	Non-smoker	Ex-smoker	3
8542875	63yrs	Female	Non-smoker	Non-smoker	1
8542895	84yrs	Female	Ex-smoker	Ex-smoker	3
8542961	92yrs	Female	Ex-smoker	Ex-smoker	2
8543016	85yrs	Female	Ex-smoker	Ex-smoker	1
8543106	49yrs	Female	Non-smoker	Non-smoker	1
8543119	73yrs	Female	Ex-smoker	Ex-smoker	10
8543140	62yrs	Female	Light cigarette smoker (1-9 cigs/day)	Light cigarette smoker (1-9 cigs/day)	2
8543163	71yrs	Female	Ex-smoker	Ex-smoker	2
8543305	54yrs	Female	Light cigarette smoker (1-9 cigs/day)	Ex-smoker	2
8543308	48yrs	Male	Ex-smoker	Ex-smoker	5
8543354	61yrs	Male	Non-smoker	Non-smoker	2
8543392	52yrs	Male	Light cigarette smoker (1-9 cigs/day)	Moderate cigarette smoker (10-19 cigs/day)	2
8543639	57yrs	Male	Ex-smoker	Ex-smoker	1
8543811	49yrs	Female	Light cigarette smoker (1-9 cigs/day)	Light cigarette smoker (1-9 cigs/day)	1
8544177	61yrs	Male	Ex-smoker	Ex-smoker	7
8545333	83yrs	Male	Ex-smoker	Non-smoker	6
8545590	92yrs	Male	Ex-smoker	Ex-smoker	1
8545594	60yrs	Male	Ex-smoker	Ex-smoker	2
8545643	63yrs	Male	Ex-smoker	Ex-smoker	2
8545731	65yrs	Male	Ex-smoker	Ex-smoker	8
8545765	62yrs	Male	Non-smoker	Non-smoker	2
8545801	58yrs	Male	Ex-smoker	Ex-smoker	6
8545849	58yrs	Male	Non-smoker	Non-smoker	2
8545884	78yrs	Male	Heavy cigarette smoker (20-39 cigs/day)	Heavy cigarette smoker (20-39 cigs/day)	5
8546016	55yrs	Male	Heavy cigarette smoker (20-39 cigs/day)	Heavy cigarette smoker (20-39 cigs/day)	1
8546267	64yrs	Male	Non-smoker	Non-smoker	1
8546307	64yrs	Male	Ex-smoker	Ex-smoker	4
8546359	76yrs	Male	Ex-smoker	Ex-smoker	3
8546363	73yrs	Male	Ex-smoker	Ex-smoker	1
8546376	75yrs	Male	Ex-smoker	Ex-smoker	5
8546598	76yrs	Male	Non-smoker	Non-smoker	1
8546765	69yrs	Male	Ex-smoker	Ex-smoker	3
8546840	93yrs	Male	Non-smoker	Non-smoker	1
8546913	61yrs	Male	Moderate cigarette smoker (10-19 cigs/day)	Light cigarette smoker (1-9 cigs/day)	3
8546938	72yrs	Male	Ex-smoker	Ex-smoker	3
8546947	53yrs	Male	Heavy cigarette smoker (20-39 cigs/day)	Moderate cigarette smoker (10-19 cigs/day)	2
8547015	63yrs	Male	Ex-smoker	Ex-smoker	2
8547127	55yrs	Male	Non-smoker	Non-smoker	1
8547330	75yrs	Male	Non-smoker	Non-smoker	1
8547335	77yrs	Male	Ex-smoker	Ex-smoker	4
8547417	59yrs	Male	Ex-smoker	Ex-smoker	1
8547470	42yrs	Male	Non-smoker	Non-smoker	1
8547504	53yrs	Male	Non-smoker	Non-smoker	3
8547686	73yrs	Female	Ex-smoker	Ex-smoker	1
8547694	72yrs	Female	Non-smoker	Non-smoker	1
8547698	75yrs	Female	Ex-smoker	Ex-smoker	2
8547741	69yrs	Female	Very heavy cigarette smoker (40+ cigs/day)	Very heavy cigarette smoker (40+ cigs/day)	1
8547743	76yrs	Female	Ex-smoker	Ex-smoker	2
8547770	76yrs	Female	Ex-smoker	Ex-smoker	1
8547772	42yrs	Female	Moderate cigarette smoker (10-19 cigs/day)	Ex-smoker	3
8547837	78yrs	Female	Ex-smoker	Ex-smoker	9
8547913	50yrs	Female	Non-smoker	Non-smoker	1
8548019	62yrs	Male	Light cigarette smoker (1-9 cigs/day)	Light cigarette smoker (1-9 cigs/day)	2
8548021	46yrs	Male	Non-smoker	Non-smoker	1
8548129	55yrs	Female	Heavy cigarette smoker (20-39 cigs/day)	Heavy cigarette smoker (20-39 cigs/day)	1
8548138	58yrs	Female	Light cigarette smoker (1-9 cigs/day)	Light cigarette smoker (1-9 cigs/day)	2
8548149	67yrs	Male	Ex-smoker	Ex-smoker	5
8548248	65yrs	Female	Non-smoker	Non-smoker	1
8548291	76yrs	Female	Non-smoker	Ex-smoker	3
8548298	61yrs	Female	Ex-smoker	Non-smoker	2
8548323	53yrs	Female	Non-smoker	Non-smoker	1
8548352	77yrs	Female	Non-smoker	Non-smoker	1
8548392	75yrs	Female	Non-smoker	Non-smoker	1
8548426	72yrs	Female	Ex-smoker	Ex-smoker	1
8996427	54yrs	Male	Moderate cigarette smoker (10-19 cigs/day)	Moderate cigarette smoker (10-19 cigs/day)	2
8999136	83yrs	Male	Ex-smoker	Ex-smoker	6
8999154	77yrs	Female	Non-smoker	Non-smoker	1
8999408	63yrs	Female	Ex-smoker	Moderate cigarette smoker (10-19 cigs/day)	2
9025019	65yrs	Female	Ex-smoker	Ex-smoker	2
9136627	79yrs	Female	Moderate cigarette smoker (10-19 cigs/day)	Moderate cigarette smoker (10-19 cigs/day)	1
9187066	50yrs	Female	Moderate cigarette smoker (10-19 cigs/day)	Moderate cigarette smoker (10-19 cigs/day)	1
9194870	67yrs	Female	Non-smoker	Non-smoker	1
9399047	86yrs	Female	Ex-smoker	Ex-smoker	4
9409659	52yrs	Male	Ex-smoker	Ex-smoker	1
9411926	44yrs	Female	Moderate cigarette smoker (10-19 cigs/day)	Moderate cigarette smoker (10-19 cigs/day)	2
9412203	33yrs	Male	Moderate cigarette smoker (10-19 cigs/day)	Moderate cigarette smoker (10-19 cigs/day)	1
9417824	60yrs	Male	Ex-smoker	Ex-smoker	2
9419966	51yrs	Female	Moderate cigarette smoker (10-19 cigs/day)	Moderate cigarette smoker (10-19 cigs/day)	1
9420068	51yrs	Female	Light cigarette smoker (1-9 cigs/day)	Light cigarette smoker (1-9 cigs/day)	1
9420324	26yrs	Female	Non-smoker	Non-smoker	1
9655955	36yrs	Male	Non-smoker	Non-smoker	1
9903997	63yrs	Female	Ex-smoker	Ex-smoker	3
9918011	59yrs	Male	Non-smoker	Non-smoker	1
9919827	48yrs	Female	Ex-smoker	Ex-smoker	1
9964031	38yrs	Male	Ex-smoker	Ex-smoker	1
10024045	37yrs	Female	Moderate cigarette smoker (10-19 cigs/day)	Moderate cigarette smoker (10-19 cigs/day)	2
10121052	68yrs	Male	Ex-smoker	Ex-smoker	4
10163447	76yrs	Female	Ex-smoker	Ex-smoker	4
10184553	50yrs	Male	Light cigarette smoker (1-9 cigs/day)	Light cigarette smoker (1-9 cigs/day)	5
10335695	50yrs	Female	Ex-smoker	Ex-smoker	1
10537224	46yrs	Female	Non-smoker	Non-smoker	1
10546599	55yrs	Male	Ex-smoker	Ex-smoker	5
10575996	73yrs	Female	Ex-smoker	Ex-smoker	1
10576215	43yrs	Female	Moderate cigarette smoker (10-19 cigs/day)	Moderate cigarette smoker (10-19 cigs/day)	1
10576218	76yrs	Female	Light cigarette smoker (1-9 cigs/day)	Light cigarette smoker (1-9 cigs/day)	3
10576291	64yrs	Female	Ex-smoker	Ex-smoker	1
10576684	67yrs	Male	Ex-smoker	Ex-smoker	2
10576783	71yrs	Female	Ex-smoker	Ex-smoker	1
10576905	53yrs	Female	Ex-smoker	Ex-smoker	1
10576991	60yrs	Male	Ex-smoker	Ex-smoker	3
10577126	55yrs	Female	Non-smoker	Non-smoker	1
10577187	59yrs	Female	Moderate cigarette smoker (10-19 cigs/day)	Moderate cigarette smoker (10-19 cigs/day)	1
10577328	74yrs	Female	Non-smoker	Non-smoker	4
10577698	41yrs	Female	Heavy cigarette smoker (20-39 cigs/day)	Heavy cigarette smoker (20-39 cigs/day)	1
10577732	75yrs	Female	Ex-smoker	Ex-smoker	4
10578033	70yrs	Male	Ex-smoker	Ex-smoker	3
10578129	72yrs	Female	Non-smoker	Non-smoker	1
10578494	71yrs	Male	Ex-smoker	Ex-smoker	2
10578497	62yrs	Female	Non-smoker	Non-smoker	1
10578671	76yrs	Female	Ex-smoker	Non-smoker	3
10578679	79yrs	Male	Ex-smoker	Ex-smoker	2
10578775	67yrs	Male	Ex-smoker	Ex-smoker	6
10578776	76yrs	Female	Ex-smoker	Ex-smoker	5
10578935	75yrs	Male	Ex-smoker	Ex-smoker	2
10578994	89yrs	Female	Non-smoker	Non-smoker	2
10617601	70yrs	Male	Ex-smoker	Ex-smoker	2
10617833	72yrs	Female	Heavy cigarette smoker (20-39 cigs/day)	Heavy cigarette smoker (20-39 cigs/day)	3
10619981	66yrs	Male	Light cigarette smoker (1-9 cigs/day)	Light cigarette smoker (1-9 cigs/day)	2
10621234	27yrs	Female	Non-smoker	Non-smoker	1
10623198	56yrs	Female	Non-smoker	Non-smoker	1
10624127	59yrs	Female	Ex-smoker	Ex-smoker	6
10624874	55yrs	Male	Ex-smoker	Ex-smoker	1
10624891	25yrs	Female	Non-smoker	Non-smoker	1
10628161	82yrs	Male	Ex-smoker	Ex-smoker	3
10686251	49yrs	Male	Non-smoker	Non-smoker	1
10721898	72yrs	Male	Non-smoker	Non-smoker	1
10721938	52yrs	Male	Ex-smoker	Ex-smoker	2
10851728	59yrs	Male	Moderate cigarette smoker (10-19 cigs/day)	Moderate cigarette smoker (10-19 cigs/day)	1
10855991	37yrs	Female	Non-smoker	Non-smoker	1
10857714	50yrs	Male	Ex-smoker	Ex-smoker	2
11039711	62yrs	Male	Non-smoker	Non-smoker	1
11042816	59yrs	Female	Ex-smoker	Ex-smoker	5
11066879	41yrs	Female	Non-smoker	Non-smoker	6
11141047	77yrs	Female	Non-smoker	Non-smoker	1
11221226	70yrs	Female	Ex-smoker	Ex-smoker	1
11221452	53yrs	Male	Heavy cigarette smoker (20-39 cigs/day)	Heavy cigarette smoker (20-39 cigs/day)	1
11221485	80yrs	Female	Ex-smoker	Ex-smoker	5
11221798	69yrs	Female	Heavy cigarette smoker (20-39 cigs/day)	Heavy cigarette smoker (20-39 cigs/day)	1
11267305	53yrs	Male	Non-smoker	Non-smoker	1
11292505	68yrs	Female	Non-smoker	Non-smoker	1
11293415	77yrs	Male	Ex-smoker	Light cigarette smoker (1-9 cigs/day)	4
11297609	51yrs	Male	Non-smoker	Non-smoker	1
11375561	58yrs	Male	Ex-smoker	Ex-smoker	7
11392418	54yrs	Male	Moderate cigarette smoker (10-19 cigs/day)	Moderate cigarette smoker (10-19 cigs/day)	1
11599531	69yrs	Male	Ex-smoker	Ex-smoker	2
11667049	59yrs	Female	Ex-smoker	Ex-smoker	1
11741375	25yrs	Female	Non-smoker	Non-smoker	1
11750220	52yrs	Female	Ex-smoker	Ex-smoker	3
11787613	57yrs	Female	Ex-smoker	Ex-smoker	2
11892199	65yrs	Male	Heavy cigarette smoker (20-39 cigs/day)	Heavy cigarette smoker (20-39 cigs/day)	3
12099001	61yrs	Male	Moderate cigarette smoker (10-19 cigs/day)	Moderate cigarette smoker (10-19 cigs/day)	1
12226770	68yrs	Male	Ex-smoker	Ex-smoker	1
12269736	73yrs	Male	Ex-smoker	Ex-smoker	3
12396762	66yrs	Male	Non-smoker	Non-smoker	2
12415054	66yrs	Male	Ex-smoker	Ex-smoker	3
12450060	43yrs	Female	Heavy cigarette smoker (20-39 cigs/day)	Heavy cigarette smoker (20-39 cigs/day)	2
13408011	39yrs	Male	Non-smoker	Non-smoker	2
13466308	43yrs	Male	Light cigarette smoker (1-9 cigs/day)	Light cigarette smoker (1-9 cigs/day)	3
14097908	73yrs	Male	Ex-smoker	Ex-smoker	4
14619671	76yrs	Female	Non-smoker	Ex-smoker	2
14808252	71yrs	Female	Ex-smoker	Ex-smoker	2
14932342	44yrs	Male	Light cigarette smoker (1-9 cigs/day)	Light cigarette smoker (1-9 cigs/day)	1
15018805	57yrs	Male	Ex-smoker	Ex-smoker	1
15447758	51yrs	Female	Non-smoker	Non-smoker	1
15684312	48yrs	Female	Non-smoker	Non-smoker	1
15778410	34yrs	Male	Non-smoker	Non-smoker	1
16647551	46yrs	Female	Moderate cigarette smoker (10-19 cigs/day)	Light cigarette smoker (1-9 cigs/day)	3
17441053	22yrs	Female	Non-smoker	Non-smoker	3
17470165	49yrs	Male	Ex-smoker	Ex-smoker	3
17907795	27yrs	Female	Non-smoker	Non-smoker	1
18017054	69yrs	Male	Ex-smoker	Ex-smoker	3
18403255	54yrs	Male	Ex-smoker	Ex-smoker	1
18648179	57yrs	Male	Ex-smoker	Ex-smoker	9
18716860	57yrs	Female	Moderate cigarette smoker (10-19 cigs/day)	Moderate cigarette smoker (10-19 cigs/day)	2
19069496	65yrs	Female	Ex-smoker	Ex-smoker	3
19979099	59yrs	Male	Ex-smoker	Moderate cigarette smoker (10-19 cigs/day)	2
20142610	43yrs	Female	Non-smoker	Non-smoker	1
20203189	45yrs	Male	Ex-smoker	Ex-smoker	2
20665222	61yrs	Male	Ex-smoker	Ex-smoker	4
20995693	63yrs	Male	Non-smoker	Non-smoker	4
21378368	69yrs	Male	Ex-smoker	Ex-smoker	3
21379056	73yrs	Female	Ex-smoker	Ex-smoker	3
21397817	73yrs	Male	Non-smoker	Non-smoker	1
21398065	66yrs	Male	Non-smoker	Non-smoker	1
21708230	38yrs	Female	Non-smoker	Non-smoker	1
21777637	63yrs	Male	Ex-smoker	Ex-smoker	1
22128978	58yrs	Male	Non-smoker	Non-smoker	1
22480740	39yrs	Female	Ex-smoker	Ex-smoker	1
22577788	76yrs	Male	Ex-smoker	Ex-smoker	3
22612845	76yrs	Male	Ex-smoker	Ex-smoker	5
22827122	28yrs	Female	Ex-smoker	Light cigarette smoker (1-9 cigs/day)	2
22835847	57yrs	Female	Ex-smoker	Ex-smoker	1
23131389	67yrs	Male	Moderate cigarette smoker (10-19 cigs/day)	Moderate cigarette smoker (10-19 cigs/day)	1
23356325	41yrs	Female	Ex-smoker	Ex-smoker	2
23571957	62yrs	Female	Ex-smoker	Ex-smoker	3
23745516	64yrs	Female	Non-smoker	Non-smoker	1
24433689	38yrs	Male	Ex-smoker	Ex-smoker	1
24576660	46yrs	Female	Non-smoker	Non-smoker	1
24580537	65yrs	Female	Light cigarette smoker (1-9 cigs/day)	Light cigarette smoker (1-9 cigs/day)	1
24834634	54yrs	Male	Moderate cigarette smoker (10-19 cigs/day)	Moderate cigarette smoker (10-19 cigs/day)	1
25918299	47yrs	Female	Non-smoker	Non-smoker	1
26578003	33yrs	Female	Ex-smoker	Ex-smoker	1
26727014	67yrs	Female	Ex-smoker	Ex-smoker	1
27158069	52yrs	Female	Non-smoker	Non-smoker	1
27961429	45yrs	Female	Non-smoker	Non-smoker	2
28267298	61yrs	Male	Light cigarette smoker (1-9 cigs/day)	Light cigarette smoker (1-9 cigs/day)	1
28376630	68yrs	Female	Heavy cigarette smoker (20-39 cigs/day)	Heavy cigarette smoker (20-39 cigs/day)	1
28571948	33yrs	Female	Light cigarette smoker (1-9 cigs/day)	Light cigarette smoker (1-9 cigs/day)	1
28945741	47yrs	Female	Light cigarette smoker (1-9 cigs/day)	Light cigarette smoker (1-9 cigs/day)	1
28964220	55yrs	Male	Ex-smoker	Ex-smoker	1
29178939	29yrs	Male	Ex-smoker	Ex-smoker	1
29441972	31yrs	Female	Moderate cigarette smoker (10-19 cigs/day)	Moderate cigarette smoker (10-19 cigs/day)	1
29498533	52yrs	Female	Ex-smoker	Ex-smoker	2
29728962	44yrs	Female	Non-smoker	Non-smoker	1
30659947	24yrs	Female	Light cigarette smoker (1-9 cigs/day)	Light cigarette smoker (1-9 cigs/day)	1
30966743	26yrs	Female	Non-smoker	Ex-smoker	2
31308716	62yrs	Female	Light cigarette smoker (1-9 cigs/day)	Ex-smoker	3
31573375	44yrs	Female	Non-smoker	Non-smoker	1
31891888	37yrs	Female	Non-smoker	Non-smoker	1
32049403	21yrs	Female	Non-smoker	Non-smoker	4
32159681	41yrs	Female	Non-smoker	Non-smoker	1
32161241	62yrs	Male	Light cigarette smoker (1-9 cigs/day)	Light cigarette smoker (1-9 cigs/day)	3
32488874	40yrs	Male	Non-smoker	Non-smoker	2
32545686	43yrs	Female	Non-smoker	Non-smoker	1
32568203	45yrs	Female	Ex-smoker	Heavy cigarette smoker (20-39 cigs/day)	2
33301818	43yrs	Female	Non-smoker	Non-smoker	1
33334438	58yrs	Male	Non-smoker	Ex-smoker	3
33336773	72yrs	Female	Non-smoker	Non-smoker	1
33390975	45yrs	Male	Ex-smoker	Ex-smoker	1
34768766	78yrs	Female	Ex-smoker	Ex-smoker	2
35371165	65yrs	Female	Non-smoker	Non-smoker	1
36022300	58yrs	Male	Heavy cigarette smoker (20-39 cigs/day)	Heavy cigarette smoker (20-39 cigs/day)	1
36581226	44yrs	Female	Non-smoker	Non-smoker	4
36592066	48yrs	Male	Non-smoker	Ex-smoker	5
36666034	54yrs	Male	Ex-smoker	Ex-smoker	2
36775704	67yrs	Male	Ex-smoker	Ex-smoker	3
36878539	49yrs	Male	Ex-smoker	Ex-smoker	1
36961091	42yrs	Female	Ex-smoker	Ex-smoker	1
37073976	65yrs	Female	Ex-smoker	Ex-smoker	1
37507901	57yrs	Male	Ex-smoker	Ex-smoker	2
37673752	62yrs	Female	Non-smoker	Non-smoker	1
38575051	51yrs	Female	Non-smoker	Non-smoker	3
38609085	75yrs	Female	Ex-smoker	Ex-smoker	2
38974418	68yrs	Male	Non-smoker	Non-smoker	1
39158258	81yrs	Female	Ex-smoker	Ex-smoker	2
39376951	58yrs	Female	Non-smoker	Non-smoker	1
39498464	44yrs	Male	Light cigarette smoker (1-9 cigs/day)	Light cigarette smoker (1-9 cigs/day)	1
39503197	68yrs	Male	Ex-smoker	Ex-smoker	1
40356591	33yrs	Male	Light cigarette smoker (1-9 cigs/day)	Ex-smoker	3
40469357	39yrs	Female	Ex-smoker	Ex-smoker	1
40524507	49yrs	Male	Moderate cigarette smoker (10-19 cigs/day)	Moderate cigarette smoker (10-19 cigs/day)	1
40538460	63yrs	Male	Ex-smoker	Ex-smoker	1
40544642	74yrs	Male	Moderate cigarette smoker (10-19 cigs/day)	Moderate cigarette smoker (10-19 cigs/day)	1
40574849	60yrs	Male	Ex-smoker	Ex-smoker	1
40979710	55yrs	Male	Light cigarette smoker (1-9 cigs/day)	Light cigarette smoker (1-9 cigs/day)	1
41032505	52yrs	Female	Ex-smoker	Ex-smoker	2
41135474	58yrs	Male	Ex-smoker	Ex-smoker	2
41139659	55yrs	Female	Ex-smoker	Ex-smoker	1
42009237	55yrs	Male	Ex-smoker	Ex-smoker	3
42188209	75yrs	Male	Ex-smoker	Ex-smoker	1
42252035	41yrs	Male	Moderate cigarette smoker (10-19 cigs/day)	Light cigarette smoker (1-9 cigs/day)	3
42678516	33yrs	Female	Non-smoker	Non-smoker	1
42852066	42yrs	Male	Moderate cigarette smoker (10-19 cigs/day)	Moderate cigarette smoker (10-19 cigs/day)	1
43222377	50yrs	Male	Ex-smoker	Ex-smoker	1
44143425	61yrs	Male	Ex-smoker	Ex-smoker	1
44213779	43yrs	Female	Non-smoker	Non-smoker	1
44427022	56yrs	Male	Ex-smoker	Ex-smoker	4
44481819	49yrs	Female	Non-smoker	Non-smoker	2
44554554	77yrs	Male	Non-smoker	Non-smoker	1
44785304	65yrs	Male	Ex-smoker	Ex-smoker	1
45167451	54yrs	Male	Moderate cigarette smoker (10-19 cigs/day)	Moderate cigarette smoker (10-19 cigs/day)	2
45521092	45yrs	Male	Moderate cigarette smoker (10-19 cigs/day)	Ex-smoker	2
45816016	62yrs	Male	Ex-smoker	Ex-smoker	3
47353508	43yrs	Male	Ex-smoker	Ex-smoker	1
47428774	41yrs	Female	Ex-smoker	Ex-smoker	1
47512631	38yrs	Female	Ex-smoker	Ex-smoker	1
47801048	58yrs	Male	Ex-smoker	Ex-smoker	3
48286175	71yrs	Female	Non-smoker	Non-smoker	1
48756134	67yrs	Male	Ex-smoker	Ex-smoker	1
49225206	70yrs	Male	Non-smoker	Non-smoker	1
49260763	69yrs	Female	Ex-smoker	Ex-smoker	1
49986300	66yrs	Female	Non-smoker	Non-smoker	1
50030282	44yrs	Male	Ex-smoker	Ex-smoker	2
50039992	53yrs	Male	Non-smoker	Non-smoker	1
51222119	46yrs	Female	Non-smoker	Non-smoker	1
51396831	63yrs	Female	Non-smoker	Non-smoker	1
51437098	68yrs	Male	Ex-smoker	Ex-smoker	2
51482668	33yrs	Female	Non-smoker	Non-smoker	1
52104979	44yrs	Female	Non-smoker	Non-smoker	1
52339985	73yrs	Female	Ex-smoker	Ex-smoker	4
52562184	66yrs	Female	Non-smoker	Non-smoker	1
52880960	32yrs	Female	Non-smoker	Non-smoker	4
53226079	34yrs	Female	Non-smoker	Non-smoker	2
53733897	67yrs	Female	Light cigarette smoker (1-9 cigs/day)	Light cigarette smoker (1-9 cigs/day)	1
53875608	47yrs	Male	Ex-smoker	Ex-smoker	2
54288576	41yrs	Female	Non-smoker	Non-smoker	1
54497675	33yrs	Male	Ex-smoker	Ex-smoker	1
54708746	39yrs	Male	Ex-smoker	Ex-smoker	1
58745113	42yrs	Male	Ex-smoker	Ex-smoker	2
58956813	58yrs	Male	Non-smoker	Non-smoker	1
59460891	74yrs	Male	Non-smoker	Non-smoker	1
59741346	48yrs	Female	Light cigarette smoker (1-9 cigs/day)	Light cigarette smoker (1-9 cigs/day)	1
59927186	29yrs	Female	Non-smoker	Non-smoker	1
59994337	61yrs	Male	Non-smoker	Non-smoker	1
60109473	33yrs	Male	Non-smoker	Non-smoker	3
60526537	30yrs	Female	Non-smoker	Non-smoker	3
61291463	50yrs	Female	Non-smoker	Non-smoker	1
61296103	37yrs	Male	Ex-smoker	Ex-smoker	3
61310388	43yrs	Female	Non-smoker	Non-smoker	2
61310393	48yrs	Male	Light cigarette smoker (1-9 cigs/day)	Light cigarette smoker (1-9 cigs/day)	1
61358295	35yrs	Male	Non-smoker	Non-smoker	1
61447856	31yrs	Female	Non-smoker	Non-smoker	1
61552266	49yrs	Male	Non-smoker	Non-smoker	2
61631384	32yrs	Male	Non-smoker	Non-smoker	2
61722052	37yrs	Male	Non-smoker	Non-smoker	1
62068994	65yrs	Female	Non-smoker	Non-smoker	1
62477010	46yrs	Female	Moderate cigarette smoker (10-19 cigs/day)	Moderate cigarette smoker (10-19 cigs/day)	1
62552812	27yrs	Male	Non-smoker	Non-smoker	1
