# Supplementary material for: Health and lifestyle advisors in support of primary care: An evaluation of an innovative pilot service in a region of high health inequality
Source: PLoS One. 2024 Apr 5;19(4):e0298955. doi: 10.1371/journal.pone.0298955 (PMC10997055; doi:10.1371/journal.pone.0298955)
Supplement: S5 Data — (CSV) [file pone.0298955.s006.csv]

PatientID	Age	Sex	WaistCircumference_First	WaistCircumference_Last	WaistCircumference_Difference	Appointments
147094	61yrs	Male	98.5	98.5	0	1
1644906	50yrs	Male	109	109	0	1
1727304	50yrs	Male	133	133	0	1
2376627	63yrs	Male	93	93	0	1
2387665	69yrs	Male	95	95	0	1
2673634	59yrs	Female	139	139	0	1
2833216	67yrs	Female	97	97	0	1
3275737	52yrs	Male	118	118	0	1
3276645	64yrs	Male	131	131	0	1
3429815	46yrs	Female	117	117	0	1
3431218	37yrs	Male	36	36	0	2
3433099	52yrs	Male	136	136	0	1
3647534	50yrs	Female	122	122	0	2
3702624	53yrs	Female	100	105	5	8
3712254	55yrs	Female	114	114	0	1
3720497	59yrs	Male	91.5	91.5	0	1
3720717	40yrs	Male	112.5	112.5	0	2
3720811	67yrs	Male	117	117	0	1
3721186	66yrs	Male	117	117	0	1
3721338	65yrs	Male	122	36	-86	2
3721664	53yrs	Female	115	110	-5	3
3721884	47yrs	Male	111	106.5	-4.5	3
3844894	50yrs	Male	99	97	-2	3
3845921	45yrs	Male	94.5	94.5	0	1
3919380	65yrs	Male	102	102	0	1
4064461	57yrs	Female	93.6	93.6	0	2
4148751	57yrs	Male	94	94	0	1
4150116	57yrs	Male	100	100	0	1
4150329	57yrs	Female	126	128	2	2
4151765	38yrs	Male	87.5	87.5	0	1
4348595	44yrs	Male	100	100	0	1
4542398	64yrs	Male	106	106	0	1
4697086	75yrs	Male	119	119	0	1
5448632	61yrs	Male	38	38	0	2
6759197	27yrs	Male	112	112	0	1
7283596	57yrs	Male	101	101	0	1
7461102	56yrs	Male	103	103	0	1
8528049	42yrs	Male	40	40	0	1
8532647	39yrs	Female	101	101	0	1
8533338	50yrs	Female	93.5	93.5	0	1
8535168	56yrs	Female	131	131	0	1
8540945	85yrs	Female	109	109	0	1
8541167	56yrs	Female	107.5	100.5	-7	2
8541216	55yrs	Female	97	97	0	1
8541267	54yrs	Female	114	114	0	1
8542555	55yrs	Female	109	109	0	1
8542568	77yrs	Female	106	101.5	-4.5	4
8542797	54yrs	Female	89.8	89.8	0	1
8542800	50yrs	Female	107	107	0	2
8543106	49yrs	Female	102	106	4	2
8543119	73yrs	Female	94	95	1	2
8543305	54yrs	Female	89.5	82	-7.5	2
8543354	61yrs	Male	96.8	92	-4.8	6
8543392	52yrs	Male	90	90	0	1
8545731	65yrs	Male	139	139	0	1
8545765	62yrs	Male	129	129	0	1
8546307	64yrs	Male	107	100	-7	4
8546359	76yrs	Male	102	102	0	1
8546376	75yrs	Male	106	106	0	4
8546765	69yrs	Male	88.9	99.3	10.4	3
8546913	61yrs	Male	106	106	0	1
8546947	53yrs	Male	102.5	102.5	0	2
8547015	63yrs	Male	115.5	115.5	0	1
8547127	55yrs	Male	94	94	0	1
8547417	59yrs	Male	107	107	0	1
8547470	42yrs	Male	104	100	-4	28
8547504	53yrs	Male	148	133.5	-14.5	4
8547694	72yrs	Female	111	111	0	1
8547772	42yrs	Female	151	151	0	1
8547913	50yrs	Female	145	145	0	1
8548019	62yrs	Male	98.5	98.5	0	1
8548021	46yrs	Male	109	109	0	1
8548138	58yrs	Female	108	101	-7	4
8548298	61yrs	Female	92	92	0	1
8548392	75yrs	Female	111	105	-6	2
8996427	54yrs	Male	82	80.5	-1.5	2
9027457	45yrs	Male	144	144	0	2
9187066	50yrs	Female	111	111	0	1
9412203	33yrs	Male	34	34	0	1
9655955	36yrs	Male	103	98.5	-4.5	2
9903456	61yrs	Male	97	34	-63	2
10024045	37yrs	Female	107.8	107.8	0	1
10184553	50yrs	Male	91.44	91.44	0	1
10384102	40yrs	Female	96	94	-2	2
10537224	46yrs	Female	100	84.5	-15.5	10
10576783	71yrs	Female	101.5	101	-0.5	2
10576991	60yrs	Male	112	106	-6	2
10577187	59yrs	Female	88	88	0	1
10617601	70yrs	Male	112	112	0	1
10617833	72yrs	Female	86.5	86.5	0	1
10621234	27yrs	Female	109	109	0	2
10686251	49yrs	Male	97.5	97.5	0	1
10851728	59yrs	Male	105	105	0	1
10857714	50yrs	Male	100	100	0	2
11039711	62yrs	Male	126	126	0	1
11141047	77yrs	Female	84.5	84.5	0	1
11219063	70yrs	Male	130	130	0	1
11219413	39yrs	Male	38	38	0	1
11221798	69yrs	Female	100	100	0	1
11375561	58yrs	Male	103	98	-5	4
11750220	52yrs	Female	114	114	0	1
11866159	40yrs	Male	119	119	0	2
12099001	61yrs	Male	103.5	103.5	0	1
12226770	68yrs	Male	111	111	0	1
12269736	73yrs	Male	139	119	-20	4
12895249	47yrs	Female	103.5	103.5	0	1
13408011	39yrs	Male	96	96	0	3
14097908	73yrs	Male	112	96.5	-15.5	4
14932342	44yrs	Male	40	40	0	2
15447758	51yrs	Female	100	100	0	1
15684312	48yrs	Female	136	136	0	1
16647551	46yrs	Female	108	108	0	2
17470165	49yrs	Male	34	34	0	1
18017054	69yrs	Male	104	104	0	5
19979099	59yrs	Male	100	100	0	1
20142610	43yrs	Female	92	92	0	1
20665222	61yrs	Male	86.36	86.36	0	1
20995693	63yrs	Male	120	120	0	6
21708230	38yrs	Female	91	88	-3	4
21777637	63yrs	Male	118.3	118.3	0	1
22128978	58yrs	Male	81.5	81.5	0	2
22480740	39yrs	Female	137	137	0	2
22827122	28yrs	Female	103	92	-11	3
23571957	62yrs	Female	93.5	93.5	0	2
23745516	64yrs	Female	88	95	7	8
24580537	65yrs	Female	105	105	0	2
25918299	47yrs	Female	107	112	5	4
27158069	52yrs	Female	99	99	0	2
27961429	45yrs	Female	103	103	0	8
29178939	29yrs	Male	95	95	0	1
29441972	31yrs	Female	105	100	-5	2
32049403	21yrs	Female	105	99	-6	7
32488874	40yrs	Male	94	94	0	1
32545686	43yrs	Female	105	105	0	2
36581226	44yrs	Female	68.2	68.2	0	1
36592066	48yrs	Male	117	119	2	2
36878539	49yrs	Male	124.5	124.5	0	1
36961091	42yrs	Female	121	121	0	1
38575051	51yrs	Female	128	125	-3	5
39498464	44yrs	Male	92.5	82.5	-10	4
40524507	49yrs	Male	99	99	0	1
40538460	63yrs	Male	119	119	0	1
42009237	55yrs	Male	112	112	0	1
42252035	41yrs	Male	89	81.5	-7.5	4
42678516	33yrs	Female	117	117	0	1
43470901	52yrs	Male	38	38	0	1
44427022	56yrs	Male	98	95.5	-2.5	2
44481819	49yrs	Female	99	91	-8	3
44554554	77yrs	Male	109	109	0	1
44785304	65yrs	Male	123	123	0	1
45167451	54yrs	Male	86.5	86.5	0	1
45521092	45yrs	Male	93.2	93.2	0	2
45816016	62yrs	Male	128	128	0	1
47801048	58yrs	Male	94	92	-2	4
50039992	53yrs	Male	101.5	101.5	0	1
54288576	41yrs	Female	83	83	0	2
58745113	42yrs	Male	91	91	0	1
60374145	46yrs	Female	120	120	0	1
60374147	51yrs	Male	99	99	0	1
60526537	30yrs	Female	85	85	0	1
61296103	37yrs	Male	128	124	-4	3
61310388	43yrs	Female	93	93	0	1
61358295	35yrs	Male	94.5	94.5	0	1
61552266	49yrs	Male	103.5	93	-10.5	2
61631384	32yrs	Male	99	90.5	-8.5	4
