# Supplementary material for: Health and lifestyle advisors in support of primary care: An evaluation of an innovative pilot service in a region of high health inequality
Source: PLoS One. 2024 Apr 5;19(4):e0298955. doi: 10.1371/journal.pone.0298955 (PMC10997055; doi:10.1371/journal.pone.0298955)
Supplement: S6 Data — (CSV) [file pone.0298955.s007.csv]

PatientID	Age	Sex	Weight_First	Weight_Last	Weight_Difference	Appointments
147094	61yrs	Male	94.2	94	-0.200000000000003	3
170207	55yrs	Male	62	67.4	5.40000000000001	3
332855	53yrs	Male	86	86	0	1
540189	58yrs	Male	130	130	0	2
721806	31yrs	Male	108.3	113	4.7	2
731744	47yrs	Female	92.2	91.8	-0.400000000000006	2
1644906	50yrs	Male	123.3	104.5	-18.8	2
1727304	50yrs	Male	135.5	127.007	-8.493	4
1897660	45yrs	Male	121	117.8	-3.2	8
1936006	47yrs	Male	88.5	88.5	0	1
1992647	58yrs	Male	90.4	93.4	3	2
1992648	73yrs	Female	62.4	69.6	7.2	2
1992919	74yrs	Male	103.8	83.35	-20.45	4
1992922	69yrs	Male	84.1	83	-1.09999999999999	4
1993976	83yrs	Female	75	68.5	-6.5	5
1997339	55yrs	Male	52	47.55	-4.45	4
2012997	61yrs	Male	87	90.2	3.2	8
2013092	81yrs	Male	103.2	96.1	-7.10000000000001	3
2013097	77yrs	Female	77	76.6	-0.400000000000006	3
2042010	60yrs	Female	103	103.5	0.5	8
2094587	62yrs	Male	104	104	0	2
2329961	55yrs	Male	78	78.6	0.599999999999994	2
2376627	63yrs	Male	79	74.6	-4.40000000000001	4
2379744	65yrs	Female	70.4	64.5	-5.90000000000001	2
2385091	63yrs	Male	107.3	109.4	2.10000000000001	5
2386579	44yrs	Female	136	133	-3	2
2387665	69yrs	Male	53.25	62.5	9.25	6
2396476	74yrs	Female	81	78.8	-2.2	4
2400096	53yrs	Female	149	149.9	0.900000000000006	5
2480501	52yrs	Male	78	78	0	1
2632469	86yrs	Female	107.05	107.05	0	1
2632607	84yrs	Male	102.3	94.8	-7.5	9
2632765	55yrs	Female	116.3	113.8	-2.5	2
2671829	74yrs	Male	92	93	1	2
2672135	63yrs	Male	94.2	94.4	0.200000000000003	2
2672310	51yrs	Male	112	112	0	6
2673634	59yrs	Female	118	111	-7	7
2680818	60yrs	Male	84.8	84.8	0	2
2680914	68yrs	Female	74.8	74.8	0	1
2682117	17yrs	Female	92.5	92.5	0	1
2724927	48yrs	Male	58	58	0	1
2726401	46yrs	Male	111	102.5	-8.5	11
2797751	48yrs	Female	127.4	128.5	1.09999999999999	12
2798490	81yrs	Female	72	70	-2	5
2799785	45yrs	Male	110	107.8	-2.2	2
2831730	63yrs	Female	67	66.4	-0.599999999999994	2
2832096	61yrs	Female	89.4	89.4	0	1
2833216	67yrs	Female	68.9	63	-5.90000000000001	3
2833724	52yrs	Male	172	169	-3	2
2871771	52yrs	Female	120	120.9	0.900000000000006	6
2933872	51yrs	Female	130.6	117.482	-13.118	5
3058193	57yrs	Female	136	136	0	5
3194952	49yrs	Female	40.6	39.9	-0.700000000000003	9
3210451	76yrs	Male	73.5	76	2.5	2
3246375	71yrs	Male	152.6	150	-2.59999999999999	6
3246733	61yrs	Male	79.7	92.4	12.7	3
3266436	56yrs	Female	137	142.8	5.80000000000001	13
3268578	75yrs	Female	94	92.6	-1.40000000000001	4
3273196	69yrs	Female	48	44	-4	5
3275535	73yrs	Male	95.2	96.4	1.2	2
3275737	52yrs	Male	88.905	102	13.095	36
3276645	64yrs	Male	110.9	113.6	2.69999999999999	5
3276738	74yrs	Female	85	82.6	-2.40000000000001	2
3281946	80yrs	Female	71.6	67	-4.59999999999999	2
3283804	76yrs	Male	86.183	86.183	0	1
3285357	73yrs	Male	61.4	60.6	-0.799999999999997	3
3288803	57yrs	Male	101.7	96	-5.7	2
3289028	45yrs	Male	137	137	0	1
3427630	62yrs	Female	90	37.8	-52.2	16
3428014	69yrs	Female	72	72	0	1
3429516	25yrs	Female	120.7	122.8	2.09999999999999	20
3429815	46yrs	Female	112	112	0	3
3430538	74yrs	Male	84.3	75.6	-8.7	5
3431218	37yrs	Male	97	94	-3	8
3431243	59yrs	Female	128.9	128.9	0	1
3432559	54yrs	Female	93.2	101	7.8	4
3433099	52yrs	Male	138	115	-23	8
3434266	73yrs	Female	63	64	1	2
3522435	68yrs	Male	56	53.2	-2.8	3
3523344	70yrs	Male	155.5	147.6	-7.90000000000001	10
3612060	67yrs	Female	104	109.317	5.31699999999999	14
3612274	55yrs	Female	68.8	68.8	0	2
3646739	90yrs	Male	78	70.2	-7.8	6
3647534	50yrs	Female	110	101	-9	6
3686456	44yrs	Female	145	155.5	10.5	18
3702624	53yrs	Female	87	82.7	-4.3	20
3702638	61yrs	Male	93.8	93.61	-0.189999999999998	4
3702719	69yrs	Female	85.7	87.8	2.09999999999999	5
3712254	55yrs	Female	107	112.6	5.59999999999999	3
3713623	67yrs	Female	102	89	-13	39
3713718	67yrs	Male	97.7	105.3	7.59999999999999	3
						0
						0
3719902	62yrs	Female	65	63.504	-1.496	4
						0
						0
						0
3720476	52yrs	Male	139.7	101	-38.7	8
						0
						0
						0
						0
						0
						0
						0
3720485	50yrs	Female	73.4	72.2	-1.2	3
						0
						0
3720497	59yrs	Male	86.6	86.6	0	1
3720717	40yrs	Male	108.4	108.4	0	4
						0
						0
						0
3720811	67yrs	Male	112.1	115.1	3	4
						0
						0
						0
3720939	42yrs	Male	97.1	97.1	0	1
3721127	43yrs	Male	107.25	107.25	0	1
3721186	66yrs	Male	90.6	89.5	-1.09999999999999	5
3721320	59yrs	Male	82	83.9	1.90000000000001	4
3721338	65yrs	Male	97.8	84	-13.8	20
3721664	53yrs	Female	94.7	92.5	-2.2	4
3721759	68yrs	Female	83.8	78	-5.8	6
3721884	47yrs	Male	96	90.4	-5.59999999999999	5
3722237	47yrs	Male	80	80	0	3
3722374	42yrs	Female	92	92	0	1
3844190	51yrs	Male	95.3	89.359	-5.941	28
3844585	56yrs	Male	107	107	0	1
3844894	50yrs	Male	92	82.3	-9.7	11
3845921	45yrs	Male	74.8	74.8	0	2
3845949	45yrs	Male	81	89.7	8.7	3
3845982	57yrs	Female	112	113.6	1.59999999999999	6
3847255	62yrs	Female	129.3	129.3	0	1
3917912	32yrs	Female	71.9	71.6	-0.300000000000011	18
3919086	68yrs	Male	89	94	5	2
3919380	65yrs	Male	96	92	-4	4
4036269	57yrs	Male	107	116	9	3
4063356	67yrs	Female	70	70	0	1
4064461	57yrs	Female	93.6	102.5	8.90000000000001	4
4079477	72yrs	Female	76.204	75	-1.20399999999999	2
4079625	42yrs	Male	86	84	-2	2
4148751	57yrs	Male	74.8	72.2	-2.59999999999999	2
4150116	57yrs	Male	92	92	0	3
4150329	57yrs	Female	126	126	0	3
4151765	38yrs	Male	79.8	79.8	0	1
4154637	74yrs	Female	88.9	84	-4.90000000000001	9
4155156	82yrs	Male	71.9	71.9	0	1
4157028	76yrs	Female	87.2	86.6	-0.600000000000008	4
4203653	65yrs	Female	57.1	55.2	-1.9	3
4348595	44yrs	Male	85.5	83.6	-1.90000000000001	2
4371013	63yrs	Male	77.3	76.5	-0.799999999999997	5
4509163	41yrs	Male	133.5	130.5	-3	2
4537921	43yrs	Female	95	92	-3	2
4542398	64yrs	Male	100.9	104.1	3.19999999999999	7
4610965	36yrs	Female	133.358	143.337	9.97899999999998	7
4697086	75yrs	Male	92	92.5	0.5	6
4830983	49yrs	Female	93.8	89.5	-4.3	4
5013176	80yrs	Male	56	50.6	-5.4	9
5304174	46yrs	Male	85	85	0	1
5448632	61yrs	Male	117	105.235	-11.765	26
5572717	35yrs	Male	54.5	54.5	0	1
5688757	58yrs	Female	94	94	0	1
5977336	40yrs	Male	175	196	21	2
6025347	42yrs	Female	59.4	59.4	0	1
6580569	52yrs	Female	92	99	7	2
6640415	79yrs	Female	85.8	84.9	-0.899999999999992	3
6679984	34yrs	Female	82	84.15	2.15000000000001	7
6683802	30yrs	Male	137.6	136.986	-0.614000000000004	8
6759197	27yrs	Male	107	124.1	17.1	3
7276587	76yrs	Male	106	106	0	1
7283596	57yrs	Male	90	81.4	-8.59999999999999	3
7285233	52yrs	Male	143.4	143.4	0	1
7456943	75yrs	Female	66	66	0	1
7461102	56yrs	Male	102.1	106	3.90000000000001	5
7667115	51yrs	Female	105.6	103	-2.59999999999999	6
7667122	62yrs	Female	125	125	0	1
7894106	52yrs	Male	81	81	0	1
7994981	56yrs	Male	102.059	102.059	0	1
8142918	72yrs	Female	127	128.85	1.84999999999999	12
8308226	40yrs	Male	118	120.8	2.8	2
8523736	77yrs	Male	107.95	104.1	-3.85000000000001	4
8524072	58yrs	Male	76.7	76.2	-0.5	2
8526356	27yrs	Male	64.7	65.1	0.399999999999992	4
8528049	42yrs	Male	126.2	123.5	-2.7	6
8532647	39yrs	Female	107	107	0	1
8533338	50yrs	Female	72.3	76.8	4.5	3
8533498	48yrs	Female	96.3	96.3	0	1
8535029	30yrs	Female	108	115	7	3
8535168	56yrs	Female	105.2	103.3	-1.90000000000001	6
8535444	32yrs	Male	79.379	84.6	5.22099999999999	2
8535514	56yrs	Male	67.6	60	-7.59999999999999	16
8535909	24yrs	Male	122	122	0	2
8540306	52yrs	Female	80	79	-1	6
8540432	64yrs	Female	72.9	72.9	0	1
8540445	86yrs	Female	44	41.5	-2.5	4
8540447	70yrs	Female	96.9	97	0.0999999999999943	11
8540464	69yrs	Female	67.5	71	3.5	2
8540492	80yrs	Female	44.5	44.2	-0.299999999999997	4
8540529	63yrs	Female	88.9	88.9	0	2
8540539	66yrs	Female	74.7	72.3	-2.40000000000001	3
8540579	63yrs	Female	81.8	77.111	-4.68899999999999	2
8540753	59yrs	Female	87	87	0	2
8540929	73yrs	Female	119.8	119.8	0	1
8540945	85yrs	Female	84.4	85.1	0.699999999999989	3
8540950	68yrs	Female	66.225	72.2	5.97500000000001	6
8541030	66yrs	Female	64	66	2	2
8541159	59yrs	Female	62.596	65.5	2.904	4
8541167	56yrs	Female	85.6	86.9	1.30000000000001	5
8541201	95yrs	Female	60.782	53.978	-6.804	10
8541216	55yrs	Female	75	74	-1	4
8541220	73yrs	Female	81.3	81	-0.299999999999997	2
8541267	54yrs	Female	97.5	100	2.5	8
8541268	69yrs	Female	52	49	-3	5
8541316	86yrs	Male	44.4	50	5.6	26
8541389	51yrs	Female	64.2	63.5	-0.700000000000003	3
8541487	41yrs	Male	67	67	0	1
8541701	88yrs	Male	87	87	0	1
8541752	63yrs	Male	102.8	112	9.2	6
8542059	72yrs	Male	92.08	89.2	-2.88	2
8542112	28yrs	Female	107.8	107.8	0	1
8542130	58yrs	Male	82	82	0	1
8542555	55yrs	Female	85.2	86	0.799999999999997	5
8542568	77yrs	Female	82	78.5	-3.5	10
8542603	72yrs	Female	100	98	-2	6
8542643	70yrs	Female	108.6	113.8	5.2	3
8542791	84yrs	Female	33	34.7	1.7	6
8542793	69yrs	Female	98	95	-3	3
8542797	54yrs	Female	67.9	67	-0.900000000000006	7
8542800	50yrs	Female	90	93.9	3.90000000000001	18
8542838	64yrs	Female	60.1	60.8	0.699999999999996	3
8542856	75yrs	Female	69.3	54.5	-14.8	5
8542875	63yrs	Female	63.7	66.1	2.39999999999999	4
8542895	84yrs	Female	53	52	-1	2
8542900	59yrs	Female	76.2	71	-5.2	5
8542942	92yrs	Female	50.7	50.7	0	1
8542943	66yrs	Female	62.8	62.2	-0.599999999999994	2
8542961	92yrs	Female	53	54	1	3
8543016	85yrs	Female	66.3	70	3.7	2
8543106	49yrs	Female	86	82	-4	5
8543119	73yrs	Female	71.6	63.2	-8.39999999999999	16
8543140	62yrs	Female	97	101.8	4.8	6
8543163	71yrs	Female	87.4	90.6	3.19999999999999	3
8543305	54yrs	Female	84	75.6	-8.40000000000001	5
8543306	57yrs	Male	103	104	1	8
8543308	48yrs	Male	98	91.4	-6.59999999999999	7
8543354	61yrs	Male	87.998	82.6	-5.39800000000001	12
8543392	52yrs	Male	79.2	79.2	0	1
8543639	57yrs	Male	78.4	82.5	4.09999999999999	3
8543806	94yrs	Female	56.7	54.1	-2.6	10
8543811	49yrs	Female	108.4	114	5.59999999999999	6
8544177	61yrs	Male	95	89	-6	8
8544295	45yrs	Female	65.772	73.3	7.52799999999999	7
8545214	58yrs	Male	95	98.8	3.8	6
8545333	83yrs	Male	115	88.1	-26.9	30
8545348	76yrs	Male	94	93.2	-0.799999999999997	3
8545388	59yrs	Male	77.9	76.9	-1	4
8545453	71yrs	Male	63	77.5	14.5	2
8545569	47yrs	Male	90	86	-4	4
8545594	60yrs	Male	91.627	101	9.373	10
8545643	63yrs	Male	86.5	84.8	-1.7	8
8545731	65yrs	Male	123	133.6	10.6	6
8545765	62yrs	Male	121	113.8	-7.2	4
8545801	58yrs	Male	118	117	-1	5
8545818	86yrs	Male	72	65	-7	4
8545849	58yrs	Male	200	209.6	9.59999999999999	2
8545884	78yrs	Male	96.9	92	-4.90000000000001	5
8546016	55yrs	Male	105.9	107	1.09999999999999	2
8546307	64yrs	Male	95	90.4	-4.59999999999999	8
8546335	61yrs	Male	106.2	106.9	0.700000000000003	3
8546359	76yrs	Male	78	74.8	-3.2	4
8546363	73yrs	Male	76.2	69.9	-6.3	4
8546376	75yrs	Male	83	77.8	-5.2	40
8546560	34yrs	Male	77.2	77.2	0	1
8546595	53yrs	Male	83	81.5	-1.5	4
8546598	76yrs	Male	83.6	85.4	1.80000000000001	3
8546724	85yrs	Male	103.3	107	3.7	2
8546765	69yrs	Male	78.472	85.6	7.128	9
8546840	93yrs	Male	69	69	0	9
8546913	61yrs	Male	105.4	105	-0.400000000000006	5
8546938	72yrs	Male	98	99	1	3
8546947	53yrs	Male	92.3	89	-3.3	8
8546984	69yrs	Male	77	73.08	-3.92	3
8547015	63yrs	Male	105	103.5	-1.5	5
8547116	76yrs	Male	67	70.4	3.40000000000001	2
8547127	55yrs	Male	84	84.4	0.400000000000006	4
8547269	58yrs	Male	115.8	113.6	-2.2	5
8547330	75yrs	Male	92	89.2	-2.8	3
8547335	77yrs	Male	96	86.3	-9.7	7
8547417	59yrs	Male	95	91.1	-3.90000000000001	4
8547470	42yrs	Male	99	97	-2	28
8547504	53yrs	Male	135.9	118	-17.9	24
8547645	55yrs	Male	91.9	91.9	0	2
8547686	73yrs	Female	74	72.5	-1.5	5
8547694	72yrs	Female	82	80.9	-1.09999999999999	3
8547698	75yrs	Female	57.153	58.6	1.447	4
8547738	67yrs	Female	55.2	55.4	0.199999999999996	2
8547743	76yrs	Female	78	78.4	0.400000000000006	4
8547762	61yrs	Female	49.9	49.5	-0.399999999999999	3
8547770	76yrs	Female	85	85	0	3
8547772	42yrs	Female	137	138	1	6
8547837	78yrs	Female	84.9	85	0.0999999999999943	5
8547913	50yrs	Female	140	116.9	-23.1	14
8547932	64yrs	Female	80.5	86.5	6	2
8547954	65yrs	Male	88	88	0	1
8548019	62yrs	Male	87	86.25	-0.75	2
8548021	46yrs	Male	92	92	0	1
8548129	55yrs	Female	105	103	-2	7
8548138	58yrs	Female	85	85	0	8
8548149	67yrs	Male	96	107	11	4
8548248	65yrs	Female	81.5	81.5	0	6
8548287	61yrs	Female	75	75	0	2
8548291	76yrs	Female	56.5	63	6.5	4
8548298	61yrs	Female	79	77.3	-1.7	6
8548323	53yrs	Female	108	104.8	-3.2	5
8548352	77yrs	Female	73.5	71	-2.5	2
8548392	75yrs	Female	92.5	95.2	2.7	9
8548426	72yrs	Female	41.8	48.8	7	6
8584984	62yrs	Male	133.358	133.358	0	1
8996399	49yrs	Male	82	82	0	1
8996427	54yrs	Male	76.4	73.1	-3.30000000000001	4
8997677	61yrs	Male	124.4	122.9	-1.5	2
8999136	83yrs	Male	65.5	72.6	7.09999999999999	3
8999154	77yrs	Female	56.8	50	-6.8	3
8999408	63yrs	Female	85.4	85.4	0	1
9005189	36yrs	Female	122	128	6	2
9005223	57yrs	Male	122	122	0	1
9006942	72yrs	Male	73.6	81.8	8.2	3
9025019	65yrs	Female	95	95	0	2
9027457	45yrs	Male	153	153.2	0.199999999999989	12
9136627	79yrs	Female	73	74	1	3
9173724	62yrs	Male	98	98	0	3
9187066	50yrs	Female	112	112	0	1
9194870	67yrs	Female	72	73	1	5
9354024	79yrs	Female	61.5	61	-0.5	2
9399047	86yrs	Female	63.504	73.6	10.096	5
9409659	52yrs	Male	101	101	0	2
9411926	44yrs	Female	130	151.4	21.4	8
9412203	33yrs	Male	94	91.7	-2.3	3
9417824	60yrs	Male	110	110.224	0.224000000000004	2
9418595	74yrs	Female	46	44	-2	2
9419966	51yrs	Female	73.5	74	0.5	14
9419968	58yrs	Male	103	100.2	-2.8	2
9420068	51yrs	Female	93	93	0	1
9420324	26yrs	Female	134.9	151	16.1	3
9477262	71yrs	Male	95.3	87.6	-7.7	7
9485642	68yrs	Female	60.6	61.9	1.3	2
9655955	36yrs	Male	89.8	86.7	-3.09999999999999	2
9708826	58yrs	Female	92.1	92	-0.0999999999999943	10
9903456	61yrs	Male	92.8	86.2	-6.59999999999999	7
9903997	63yrs	Female	84	84	0	3
9918011	59yrs	Male	97	99.8	2.8	2
9919827	48yrs	Female	129.7	129.7	0	1
9964031	38yrs	Male	78	78	0	1
10024045	37yrs	Female	106	111.4	5.40000000000001	6
10121052	68yrs	Male	95	100.2	5.2	5
10163447	76yrs	Female	68	63.8	-4.2	3
10170155	55yrs	Male	96.9	96	-0.900000000000006	3
10184553	50yrs	Male	101.7	100.4	-1.3	11
10335695	50yrs	Female	109	132	23	5
10336244	27yrs	Female	131	131	0	1
10384102	40yrs	Female	71	72.8	1.8	3
10527267	73yrs	Male	82.7	81.9	-0.799999999999997	4
10537224	46yrs	Female	93.8	89.7	-4.09999999999999	40
10541741	53yrs	Male	109.9	109.9	0	1
10546599	55yrs	Male	109	129.6	20.6	5
10549885	47yrs	Male	96.8	117.7	20.9	5
10575996	73yrs	Female	62.4	62.4	0	1
10576215	43yrs	Female	106.2	113.5	7.3	4
10576218	76yrs	Female	73.8	72.4	-1.39999999999999	7
10576291	64yrs	Female	85.8	80	-5.8	3
10576495	62yrs	Female	66.225	67.8	1.575	2
10576684	67yrs	Male	82.6	86.9	4.30000000000001	2
10576780	77yrs	Male	94	87.9	-6.09999999999999	3
10576783	71yrs	Female	85.5	83.9	-1.59999999999999	6
10576959	89yrs	Female	68.2	64.4	-3.8	4
10576991	60yrs	Male	88.2	87	-1.2	5
10577126	55yrs	Female	72.4	72	-0.400000000000006	2
10577187	59yrs	Female	74.5	74.5	0	1
10577328	74yrs	Female	78	84.6	6.59999999999999	4
10577626	30yrs	Male	115	115	0	1
10577698	41yrs	Female	96.4	98.2	1.8	2
10577732	75yrs	Female	74	78.2	4.2	2
10578033	70yrs	Male	120	133.9	13.9	4
10578121	72yrs	Female	60	60	0	1
10578129	72yrs	Female	77.6	81.3	3.7	5
10578494	71yrs	Male	135.9	133.8	-2.09999999999999	5
10578497	62yrs	Female	86.2	82.2	-4	3
10578671	76yrs	Female	56.2	56.2	0	3
10578679	79yrs	Male	81.8	81.8	0	1
10578775	67yrs	Male	66.6	67.8	1.2	2
10578776	76yrs	Female	71.4	68	-3.40000000000001	6
10578935	75yrs	Male	76	79.2	3.2	2
10578994	89yrs	Female	55	50.803	-4.197	3
10578996	62yrs	Male	154.4	157	2.59999999999999	6
10617601	70yrs	Male	101.606	85	-16.606	10
10617833	72yrs	Female	52	54	2	5
10619837	90yrs	Female	60	58.5	-1.5	4
10619981	66yrs	Male	82	82	0	1
10621234	27yrs	Female	87.4	87	-0.400000000000006	8
10623198	56yrs	Female	118	118	0	1
10624127	59yrs	Female	62.2	67	4.8	5
10624874	55yrs	Male	94.5	94.7	0.200000000000003	3
10628161	82yrs	Male	104.4	102	-2.40000000000001	15
10680770	34yrs	Female	106.2	106.2	0	1
10686251	49yrs	Male	85.5	89	3.5	3
10721898	72yrs	Male	83	83	0	3
10721938	52yrs	Male	81.6	81.6	0	2
10851728	59yrs	Male	84.3	77.5	-6.8	4
10855550	50yrs	Female	92	88.3	-3.7	90
10855991	37yrs	Female	142	147.3	5.30000000000001	5
10857714	50yrs	Male	96	96	0	2
10876593	49yrs	Female	122	126	4	10
10885794	31yrs	Female	88	88	0	1
11039711	62yrs	Male	125.1	126	0.900000000000006	3
11042816	59yrs	Female	114	109.8	-4.2	12
11060061	48yrs	Female	87	89	2	5
11066879	41yrs	Female	73.6	63.7	-9.89999999999999	12
11141047	77yrs	Female	68	69.2	1.2	6
11219063	70yrs	Male	131	131	0	1
11219413	39yrs	Male	96	95.3	-0.700000000000003	3
11221226	70yrs	Female	61	61	0	1
11221227	71yrs	Female	49.4	49.6	0.200000000000003	4
11221452	53yrs	Male	99.4	100.245	0.844999999999999	2
11221485	80yrs	Female	70	76.66	6.66	15
11221798	69yrs	Female	71	71	0	1
11267305	53yrs	Male	113	116	3	2
11292505	68yrs	Female	75	75.1	0.0999999999999943	3
11293415	77yrs	Male	93.2	89	-4.2	3
11297609	51yrs	Male	138.6	138.6	0	1
11375561	58yrs	Male	76	68	-8	9
11392418	54yrs	Male	104	104	0	1
11409433	54yrs	Female	81.8	82.4	0.600000000000008	3
11409499	65yrs	Male	87.6	81	-6.59999999999999	4
11599531	69yrs	Male	96.2	98.7	2.5	2
11613509	80yrs	Female	70	65	-5	2
11666372	70yrs	Female	103	103	0	1
11667049	59yrs	Female	120	120	0	2
11674073	56yrs	Male	104	111.2	7.2	2
11741375	25yrs	Female	153	158.7	5.69999999999999	3
11750220	52yrs	Female	112.7	110.5	-2.2	3
11787613	57yrs	Female	64	73	9	2
11866159	40yrs	Male	104	105.9	1.90000000000001	6
11892199	65yrs	Male	110	115	5	4
12099001	61yrs	Male	84	84	0	1
12226770	68yrs	Male	97.9	96	-1.90000000000001	3
12269736	73yrs	Male	137	124.4	-12.6	12
12303544	39yrs	Female	77	77	0	1
12384217	19yrs	Female	61	64.4	3.40000000000001	4
12396762	66yrs	Male	160	171.6	11.6	22
12415054	66yrs	Male	68	70	2	3
12450060	43yrs	Female	65	64.7	-0.299999999999997	4
12740915	79yrs	Female	64.8	58.8	-6	5
12895249	47yrs	Female	92.6	94.2	1.60000000000001	2
13089026	45yrs	Male	123.4	123.4	0	1
13408011	39yrs	Male	77.1	81	3.90000000000001	21
13466308	43yrs	Male	130.9	132	1.09999999999999	3
13489166	57yrs	Male	96.4	98.1	1.69999999999999	5
14097908	73yrs	Male	88.9	81	-7.90000000000001	10
14397088	67yrs	Female	75.4	75.4	0	1
14619671	76yrs	Female	101.2	97	-4.2	6
14808252	71yrs	Female	57	57	0	1
14932342	44yrs	Male	144.5	101.2	-43.3	10
15082600	58yrs	Male	96	96	0	1
15213735	34yrs	Female	85.2	92.7	7.5	5
15215971	51yrs	Female	77	77	0	1
15299826	55yrs	Male	101.606	97	-4.60599999999999	6
15447758	51yrs	Female	91.2	92.3	1.09999999999999	4
15448990	68yrs	Female	79	79	0	1
15684312	48yrs	Female	123.9	120	-3.90000000000001	4
15778410	34yrs	Male	178	182	4	7
16647551	46yrs	Female	86	87.8	1.8	7
17278385	74yrs	Female	47	47	0	2
17441053	22yrs	Female	81	81	0	2
17470165	49yrs	Male	85.5	98	12.5	6
17820531	21yrs	Female	87	86	-1	2
17907795	27yrs	Female	147.8	149.2	1.39999999999998	8
18017054	69yrs	Male	79	85	6	9
18147642	48yrs	Male	79.2	79.6	0.399999999999992	2
18403255	54yrs	Male	123.7	129.9	6.2	3
18648179	57yrs	Male	119.5	135.2	15.7	3
18716860	57yrs	Female	89.9	89	-0.900000000000006	2
19069496	65yrs	Female	97	97	0	2
19536315	53yrs	Female	68	68	0	1
19979099	59yrs	Male	90	83.9	-6.09999999999999	7
20142610	43yrs	Female	93.1	86.5	-6.59999999999999	5
20203189	45yrs	Male	72.5	72	-0.5	3
20665222	61yrs	Male	93.4	98	4.59999999999999	3
20995693	63yrs	Male	127.007	136.5	9.493	16
21378368	69yrs	Male	111.131	114.76	3.629	2
21378413	65yrs	Male	74	74	0	1
21378484	65yrs	Male	64.411	64.411	0	1
21378808	79yrs	Male	70	72	2	5
21379056	73yrs	Female	72	71	-1	2
21397675	65yrs	Male	66.679	67.5	0.820999999999998	3
21397817	73yrs	Male	95.25	93	-2.25	4
21398065	66yrs	Male	76	76	0	3
21708230	38yrs	Female	70	76.2	6.2	8
21777637	63yrs	Male	110.9	113.4	2.5	4
22128978	58yrs	Male	73	73.5	0.5	8
22480740	39yrs	Female	133	122	-11	12
22577788	76yrs	Male	90	90	0	2
22612845	76yrs	Male	72.4	72.2	-0.200000000000003	6
22827122	28yrs	Female	71	71	0	8
22835847	57yrs	Female	71.2	70.3	-0.900000000000006	4
23498637	61yrs	Male	88	88	0	2
23552360	29yrs	Male	87	80	-7	3
23571957	62yrs	Female	90	87.6	-2.40000000000001	12
23745516	64yrs	Female	72	75	3	12
23870125	52yrs	Male	82.6	86	3.40000000000001	3
24433689	38yrs	Male	67.9	87	19.1	2
24576660	46yrs	Female	92.5	93.7	1.2	5
24580537	65yrs	Female	76	73	-3	8
24580541	50yrs	Female	117.8	117.8	0	1
25044283	42yrs	Female	107.7	105	-2.7	3
25918299	47yrs	Female	84.7	83	-1.7	7
26578003	33yrs	Female	141	138	-3	3
26727014	67yrs	Female	65	65	0	1
26795173	68yrs	Female	61.598	61.598	0	1
27158069	52yrs	Female	71.8	68.4	-3.39999999999999	8
27961429	45yrs	Female	81.4	78	-3.40000000000001	12
28267298	61yrs	Male	70.5	70.5	0	1
28376630	68yrs	Female	116.3	119	2.7	3
28550457	48yrs	Female	86	79.8	-6.2	8
28571948	33yrs	Female	107	114	7	3
28964220	55yrs	Male	101.3	101.3	0	1
28998745	26yrs	Male	171	152	-19	2
29041789	47yrs	Male	83.6	84.2	0.600000000000008	3
29178939	29yrs	Male	84.3	84.3	0	1
29441972	31yrs	Female	90	89	-1	3
29498533	52yrs	Female	117	119	2	3
29728962	44yrs	Female	93.3	90.3	-3	3
29982963	58yrs	Male	90	90	0	1
30659947	24yrs	Female	87.1	105	17.9	6
30966743	26yrs	Female	145	145	0	1
31292397	52yrs	Male	101	100.2	-0.799999999999997	3
31308716	62yrs	Female	86	88.6	2.59999999999999	8
31573375	44yrs	Female	72	72	0	1
31891888	37yrs	Female	118.3	115.5	-2.8	4
32049403	21yrs	Female	83	87.7	4.7	11
32159681	41yrs	Female	55.9	55.9	0	1
32161241	62yrs	Male	68.9	70.1	1.19999999999999	3
32488874	40yrs	Male	83	81.1	-1.90000000000001	6
32545686	43yrs	Female	86	91	5	6
32568203	45yrs	Female	105	105	0	1
32734578	25yrs	Female	95	97	2	6
33243682	40yrs	Male	115.5	115.5	0	1
33285722	61yrs	Male	80.1	80.1	0	1
33301818	43yrs	Female	89.4	89	-0.400000000000006	3
33334438	58yrs	Male	87	89	2	4
33336773	72yrs	Female	81	76.5	-4.5	2
33390975	45yrs	Male	81.1	93.6	12.5	2
33844776	49yrs	Female	103	99.5	-3.5	3
34384641	57yrs	Female	98	89.9	-8.09999999999999	4
34768766	78yrs	Female	72.2	69	-3.2	2
35371165	65yrs	Female	91	95.2	4.2	4
35736264	45yrs	Male	83.6	80	-3.59999999999999	2
36022300	58yrs	Male	128	122	-6	2
36581226	44yrs	Female	68	63	-5	7
36592066	48yrs	Male	108.7	111.5	2.8	8
36666034	54yrs	Male	94	78	-16	2
36754667	63yrs	Female	85.8	85.8	0	1
36775704	67yrs	Male	101.2	95.255	-5.94500000000001	6
36795002	83yrs	Female	106.4	105.4	-1	2
36878539	49yrs	Male	118	108	-10	4
36961091	42yrs	Female	104.7	107.6	2.89999999999999	2
37073976	65yrs	Female	83	78.5	-4.5	2
37507901	57yrs	Male	98	94.6	-3.40000000000001	4
37673752	62yrs	Female	92.1	92.1	0	1
37679058	46yrs	Male	69	69	0	2
37840986	42yrs	Male	89	101.606	12.606	2
38540293	54yrs	Female	134.6	133	-1.59999999999999	2
38575051	51yrs	Female	104.8	104	-0.799999999999997	15
38609085	75yrs	Female	36.15	46	9.85	3
38974418	68yrs	Male	114.8	105	-9.8	5
39047486	55yrs	Female	88.4	89.05	0.649999999999992	2
39158258	81yrs	Female	55.6	49.6	-6	2
39376951	58yrs	Female	82.4	77.5	-4.90000000000001	4
39498464	44yrs	Male	81.4	77.8	-3.60000000000001	6
39503197	68yrs	Male	101.65	103	1.34999999999999	6
39990174	73yrs	Female	69.854	69.854	0	1
40139085	48yrs	Male	60	61.5	1.5	6
40189444	63yrs	Female	104	104	0	1
40356591	33yrs	Male	114.1	86.1	-28	10
40469357	39yrs	Female	74.9	79	4.09999999999999	8
40524507	49yrs	Male	91.3	79.9	-11.4	5
40538460	63yrs	Male	98.3	98.3	0	1
40544642	74yrs	Male	76.1	75	-1.09999999999999	2
40550216	48yrs	Male	135.1	142	6.90000000000001	2
40979710	55yrs	Male	92	92	0	1
41032505	52yrs	Female	122.6	111.3	-11.3	3
41135474	58yrs	Male	101.606	98.884	-2.72199999999999	2
41136771	54yrs	Male	76.6	75.4	-1.19999999999999	2
41729754	57yrs	Female	95.5	100.9	5.40000000000001	2
42009237	55yrs	Male	92.5	97	4.5	6
42153101	44yrs	Female	49	49	0	1
42188209	75yrs	Male	91.4	87	-4.40000000000001	2
42189389	61yrs	Female	93	95.6	2.59999999999999	2
42252035	41yrs	Male	76	71.9	-4.09999999999999	9
42581828	49yrs	Male	119	117	-2	5
42678516	33yrs	Female	96	103	7	5
42852066	42yrs	Male	62.8	56.5	-6.3	5
42990284	37yrs	Male	90.5	75	-15.5	6
43222377	50yrs	Male	93	93	0	1
43470901	52yrs	Male	104	101.4	-2.59999999999999	6
43926824	83yrs	Female	57.1	59	1.9	3
44119173	70yrs	Female	48	44	-4	2
44213779	43yrs	Female	150.2	150.6	0.400000000000006	2
44427022	56yrs	Male	85.2	87.1	1.89999999999999	8
44481819	49yrs	Female	72.9	70.4	-2.5	8
44554554	77yrs	Male	102	98.8	-3.2	5
44785304	65yrs	Male	101.5	101.5	0	1
45167451	54yrs	Male	73.4	63	-10.4	6
45521092	45yrs	Male	89.5	85.9	-3.59999999999999	6
45816016	62yrs	Male	118.1	120.2	2.10000000000001	3
46030569	57yrs	Female	91.4	96.8	5.39999999999999	2
47037777	78yrs	Male	83	77	-6	3
47353508	43yrs	Male	80.1	84	3.90000000000001	2
47428774	41yrs	Female	121.4	130.6	9.19999999999999	2
47512631	38yrs	Female	156	162	6	10
47801048	58yrs	Male	76	71	-5	14
48286175	71yrs	Female	98.9	100.7	1.8	6
48482128	70yrs	Male	86	86	0	1
49115084	71yrs	Male	98	109	11	4
49225206	70yrs	Male	125	120	-5	10
49260763	69yrs	Female	127.2	128.45	1.24999999999999	4
49986300	66yrs	Female	82.4	84	1.59999999999999	4
50030282	44yrs	Male	87.3	88	0.700000000000003	8
50039992	53yrs	Male	88.5	86.2	-2.3	6
51222119	46yrs	Female	65.2	65.2	0	1
51396831	63yrs	Female	73.7	72.4	-1.3	6
51437098	68yrs	Male	101.6	101.6	0	1
51482668	33yrs	Female	59	60.5	1.5	2
52034192	48yrs	Female	91	91	0	1
52104979	44yrs	Female	107	101	-6	2
52339985	73yrs	Female	77.8	81.9	4.10000000000001	4
52562184	66yrs	Female	70	71	1	3
52880960	32yrs	Female	109	109	0	1
53226079	34yrs	Female	50.8	47.6	-3.2	2
53875608	47yrs	Male	99	99	0	1
54288576	41yrs	Female	72	64.8	-7.2	4
54305783	34yrs	Male	85	85	0	1
54708746	39yrs	Male	76.6	76.6	0	1
58745113	42yrs	Male	76	78.7	2.7	3
58956813	58yrs	Male	81.4	80	-1.40000000000001	2
59460891	74yrs	Male	73	71	-2	3
59741346	48yrs	Female	50.2	50.2	0	2
59927186	29yrs	Female	81.5	81.5	0	1
59994337	61yrs	Male	91.4	93	1.59999999999999	2
60109473	33yrs	Male	62	68	6	6
60374145	46yrs	Female	130.1	130.1	0	2
60526537	30yrs	Female	80.3	84	3.7	3
61296103	37yrs	Male	114.5	115	0.5	14
61310388	43yrs	Female	71	71.7	0.700000000000003	3
61310393	48yrs	Male	92	92	0	2
61358295	35yrs	Male	92.3	92.3	0	1
61447856	31yrs	Female	66	66	0	1
61552266	49yrs	Male	76.5	70.9	-5.59999999999999	2
61631384	32yrs	Male	101	94.3	-6.7	8
61774062	44yrs	Male	125.6	123.8	-1.8	2
62477010	46yrs	Female	73.5	78.3	4.8	2
